# Supplementary material for: PubChem atom environments
Source: J Cheminform. 2015 Aug 19;7:41. doi: 10.1186/s13321-015-0076-4 (PMC4540750; doi:10.1186/s13321-015-0076-4)
Supplement: Additional file 2: — PubChem Compound augmented atoms. This file contains all ‘augmented atoms’ generated from PubChem Compound for the purpose of comparison to the fragmentation studies of Adamson et al. performed on CASRS in 1971 [46]. Each line describes an augmented atom as SMARTS string and its respective incidence, tab-separated. File is sorted by descending incidence. [file 13321_2015_76_MOESM2_ESM.bz2 › 13321_2015_76_MOESM2_ESM]

[#6]:[#6]:[#6]	39020197
[#6]=!@[#8]	34449497
[#6]:[#6](-!@[#6]):[#6]	31076558
[#6]-!@[#6]	30616547
[#6]-!@[#7]-!@[#6]	21541401
[#6]-!@[#6](=!@[#8])-!@[#7]	21087297
[#6]-!@[#6]-!@[#7]	20563123
[#6]-!@[#8]	19640430
[#6]-!@[#8]-!@[#6]	19609328
[#6]-!@[#6]-!@[#6]	17073291
[#6]-@[#6]-@[#6]	16999853
[#6]:[#6](-!@[#7]):[#6]	15898146
[#6]:[#6](-!@[#8]):[#6]	13295361
[#6]-@[#6]-@[#7]	13168608
[#6]-!@[#7]	12862872
[#6]-!@[#6]-!@[#8]	12009237
[#6]-@[#7](-!@[#6])-@[#6]	9145742
[#6]-@[#8]-@[#6]	8787354
[#6]-!@[#9]	8428221
[#6]-!@[#17]	8410367
[#6]-!@[#7](-@[#6])-@[#6]	7959394
[#6]:[#6](-@[#6]):[#6]	7666006
[#6]-!@[#6](-!@[#7])-!@[#6]	7637844
[#6]:[#6](-!@[#17]):[#6]	7102632
[#6]-@[#6](=!@[#8])-@[#7]	7090479
[#6]-@[#16]-@[#6]	6942113
[#6]:[#7]:[#6]	6910603
[#6]=@[#6]-@[#6]	6749021
[#6]-!@[#6](-!@[#8])=!@[#8]	6121256
[#6]-!@[#7](-!@[#6])-!@[#6]	6027506
[#6]=@[#7]-@[#7]	6003853
[#8]=!@[#16]	5822223
[#6]:[#6](-!@[#9]):[#6]	5785144
[#6]:[#6](-@[#7]):[#6]	5757683
[#6]-@[#7]-@[#6]	5536691
[#6]-@[#6]=@[#6]	5086978
[#6]=@[#7]-@[#6]	4928478
[#6]:[#6]:[#7]	4713831
[#6]-@[#6](-!@[#6])-@[#6]	4646048
[#6]:[#6](-!@[#16]):[#6]	4564762
[#6]-!@[#6](-!@[#6])-!@[#6]	4393176
[#6]=@[#6]-@[#7]	4328956
[#6]-!@[#6](=!@[#8])-!@[#8]	4189644
[#6]-!@[#16](=!@[#8])(=!@[#8])-!@[#7]	3965159
[#6]-!@[#6](-@[#7])=@[#6]	3856361
[#6]-!@[#16]-!@[#6]	3819391
[#6]-@[#6](-!@[#7])-@[#6]	3693042
[#6]-!@[#6]-!@[#16]	3441601
[#6]-@[#6]-@[#8]	3420271
[#6]-@[#7]=@[#6]	3176069
[#6]-!@[#6](-!@[#8])-!@[#6]	3069882
[#6]-!@[#7](-@[#7])-@[#6]	3059778
[#6]-@[#7](-@[#6])-!@[#6]	2997765
[#6]-!@[#35]	2946454
[#6]:[#6](-@[#8]):[#6]	2859841
[#6]=@[#6]-@[#16]	2822123
[#6]=!@[#6]-!@[#6]	2681925
[#6]-!@[#6](-@[#7])=@[#7]	2599248
[#7]-!@[#8]	2568579
[#6]-!@[#6](-@[#6])-@[#6]	2558313
[#6]:[#6](:[#7])-!@[#6]	2495343
[#6]-!@[#6]=!@[#6]	2448136
[#6]-!@[#6](=!@[#8])-!@[#6]	2392938
[#7]=!@[#8]	2266463
[#6]:[#6](-!@[#35]):[#6]	2240596
[#6]:[#6](:[#6]):[#6]	2222256
[#6]:[#6](-!@[#7]):[#7]	2219998
[#6]#!@[#7]	2203779
[#6]-!@[#7](=!@[#8])-!@[#8]	2183567
[#6]-!@[#6]#!@[#7]	2110658
[#6]-!@[#6](-!@[#9])(-!@[#9])-!@[#9]	2062564
[#6]-@[#6](-!@[#8])-@[#6]	2057844
[#6]-@[#6](=!@[#8])-@[#6]	2026304
[#6]-!@[#6](-@[#7])-@[#6]	2015653
[#6]-@[#6](-@[#6])-@[#6]	1961742
[#6]-!@[#6](-@[#6])=@[#6]	1909541
[#6]-@[#6](-@[#7])-!@[#6]	1837441
[#6]-!@[#6](=@[#7])-@[#6]	1817024
[#6]-!@[#7]-!@[#16]	1750306
[#6]1(-@[#6]-@[#6]-@1)	1689850
[#6](=!@[#8])(-!@[#7])-!@[#7]	1675504
[#6]-!@[#7]-!@[#7]	1632063
[#6]-!@[#6](-@[#8])=@[#6]	1617965
[#6]=@[#6](-@[#7])-!@[#6]	1578927
[#6]=@[#6](-@[#16])-!@[#6]	1545561
[#6]-@[#7](-@[#6])-@[#6]	1534958
[#6]-!@[#6](-!@[#6])(-!@[#6])-!@[#6]	1483474
[#6](=!@[#8])(-@[#7])-@[#7]	1371452
[#6]-!@[#16]	1350563
[#6]-@[#6]=@[#7]	1343040
[#6]-@[#6](-!@[#6])=@[#6]	1340561
[#6]=!@[#6]	1328572
[#6](-!@[#8])(=!@[#8])-!@[#7]	1327428
[#6]=@[#6](-!@[#6])-@[#6]	1319155
[#6]-!@[#6](-@[#8])=@[#7]	1271632
[#6]-@[#7](-!@[#16])-@[#6]	1269954
[#6](-!@[#16])(-@[#7])=@[#7]	1263787
[#6]=@[#6]-@[#8]	1257064
[#6]=@[#6](-@[#8])-!@[#6]	1240080
[#6]-@[#8]-@[#7]	1238628
[#6]-!@[#6](-@[#16])=@[#6]	1226203
[#6]-@[#6](-@[#6])=@[#6]	1215878
[#6]=!@[#16]	1191646
[#6]=@[#7]-@[#8]	1186347
[#6]:[#6](-@[#16]):[#6]	1181751
[#6]-!@[#6](-!@[#8])(-!@[#6])-!@[#6]	1173994
[#6]-@[#7]-@[#7]	1173063
[#6](-@[#7])=@[#7]	1168546
[#6]:[#6](:[#7]):[#6]	1130411
[#6]-!@[#6](-@[#8])-@[#6]	1101956
[#6]-!@[#6](-@[#16])=@[#7]	1084624
[#6]-@[#6](-@[#8])-!@[#6]	1079194
[#6]=!@[#7]-!@[#7]	979460
[#6]-@[#6](=@[#6])-!@[#6]	970847
[#6](-@[#16])(=@[#7])-!@[#7]	943173
[#6]-@[#6]-@[#16]	918351
[#6]-@[#6](=@[#7])-!@[#6]	911820
[#6]-!@[#6]1(-@[#6]-@[#6]-@1)	905656
[#6]-!@[#6](-!@[#7])(-!@[#6])-!@[#6]	905029
[#6]-!@[#7](-!@[#16])-!@[#6]	885313
[#6]-@[#6](-@[#7])-@[#6]	817489
[#6]-@[#6](-@[#7])=@[#6]	809129
[#6]-!@[#6]=!@[#7]	783594
[#6]-!@[#16](=!@[#8])(=!@[#8])-!@[#6]	780112
[#6]-@[#6](-@[#6])-!@[#6]	774740
[#6]:[#6](-@[#7]):[#7]	735681
[#6](-!@[#7])(:[#7]):[#7]	720252
[#6]-@[#6](-@[#8])=!@[#8]	717548
[#7]=@[#7]-@[#7]	700829
[#6]-!@[#6](=@[#7])-@[#7]	698758
[#6]-@[#6](-@[#7])=@[#7]	693308
[#6]-!@[#6](-!@[#16])-!@[#6]	675460
[#6]-@[#7](-@[#7])-@[#6]	670037
[#6]1(-@[#6](-!@[#7])-@[#6]-@1)	658215
[#6]-!@[#6](=@[#6])-@[#6]	608695
[#6]-@[#7](-@[#7])-!@[#6]	603347
[#6]=@[#6](-!@[#7])-@[#6]	603172
[#6]=@[#6](-@[#6])-@[#6]	586574
[#6](:[#7]):[#7]	574458
[#6]-@[#6](-@[#16])=@[#6]	568544
[#6]-!@[#6](-@[#6])(-@[#6])-@[#6]	553576
[#6]-!@[#6](-@[#6])(-@[#6])-!@[#6]	549878
[#6]=@[#6](-@[#7])-@[#6]	543159
[#6](-@[#8])-@[#8]	541730
[#6]-@[#7]=@[#7]	530824
[#6]-!@[#6](:[#7]):[#7]	526523
[#6]:[#6](-!@[#8]):[#7]	521379
[#6]-!@[#7]=!@[#6]	510017
[#6]=@[#6](-@[#7])-!@[#7]	493821
[#6]-@[#6](-@[#6])=!@[#6]	489875
[#6](=!@[#16])(-!@[#7])-!@[#7]	483469
[#6]-!@[#6]#!@[#6]	479092
[#6]-@[#6](=@[#6])-@[#6]	477104
[#6]=!@[#6](-@[#6])-@[#6]	451933
[#6]=!@[#6](-@[#16])-@[#6]	451319
[#6]=@[#6](-@[#16])-!@[#7]	449608
[#6]-@[#6](-@[#8])-@[#6]	442382
[#6](-@[#16])(-!@[#7])=@[#7]	436600
[#6]-@[#6](=@[#7])-!@[#7]	421806
[#6]=@[#6](-@[#6])-!@[#6]	419183
[#6]=@[#6](-@[#7])-@[#7]	418773
[#6]:[#6](:[#7])-@[#6]	414590
[#6]-!@[#53]	406698
[#6]=@[#6](-!@[#8])-@[#6]	379271
[#6]-!@[#6](-@[#7])(-@[#6])-!@[#6]	369941
[#8]=!@[#15]	358073
[#6]-!@[#6](-!@[#6])=!@[#6]	353213
[#6]-!@[#14]	345631
[#6]-!@[#8]-!@[#7]	345105
[#6]-@[#7](-!@[#7])-@[#6]	335793
[#6]-@[#16](=!@[#8])(=!@[#8])-@[#6]	325110
[#6]=!@[#6]-!@[#7]	314992
[#6]:[#6](-!@[#53]):[#6]	311256
[#6]-@[#6](-!@[#8])-@[#8]	307899
[#6]=@[#6](-@[#16])-@[#7]	304858
[#6]:[#6](-!@[#16]):[#7]	302126
[#6]=!@[#6](-!@[#6])-!@[#6]	298424
[#6]=!@[#7]-!@[#8]	293134
[#6]-!@[#6]-!@[#17]	289214
[#8]-!@[#16]	287981
[#6](-@[#16])(-@[#7])=@[#7]	286767
[#6]-!@[#6]=!@[#8]	284259
[#6]-@[#6](-@[#6])(-@[#6])-@[#6]	280835
[#6]-!@[#6](=!@[#6])-!@[#6]	277123
[#6]-!@[#6](=!@[#7])-!@[#6]	276985
[#6]-!@[#8]-!@[#14]	274502
[#6]-!@[#8]-!@[#15]	273677
[#6]-!@[#6](=!@[#7])-!@[#7]	267923
[#6]-@[#6](=!@[#7])-@[#6]	267708
[#6](=!@[#16])(-@[#7])-@[#7]	263921
[#6](-!@[#16])(-@[#16])=@[#7]	260274
[#7]-!@[#16]	254957
[#6](-@[#7])(-@[#7])=@[#7]	252798
[#6]:[#6](-!@[#17]):[#7]	251826
[#6]=!@[#7]	251207
[#6]-@[#6](-!@[#7])(-!@[#6])-@[#6]	246199
[#6](=@[#7])-@[#7]	244780
[#6]-@[#6](-!@[#6])(-!@[#6])-@[#6]	244398
[#6]-!@[#14](-!@[#8])(-!@[#6])-!@[#6]	244395
[#7]-!@[#7]	237910
[#6]=!@[#7]-!@[#6]	229043
[#6](-@[#8])(=!@[#8])-@[#7]	227699
[#8]-!@[#15]	226465
[#6]-@[#6](-@[#7])(-@[#6])-@[#6]	223444
[#6](-@[#7])(=@[#7])-!@[#7]	222639
[#6]-@[#6](-!@[#7])=@[#6]	220024
[#6](=!@[#7])(-!@[#7])-!@[#7]	217501
[#6]-!@[#6](-!@[#8])=!@[#6]	217399
[#6]-!@[#6](-!@[#6])(-@[#6])-@[#6]	215680
[#6]=@[#6](-!@[#17])-@[#6]	215428
[#6]:[#7]:[#7]	214345
[#6]-@[#6](-@[#8])(-@[#6])-@[#6]	212931
[#6](-@[#16])(-@[#7])=!@[#7]	211985
[#6]-@[#6](-@[#8])-!@[#7]	211925
[#6]=!@[#6](-@[#7])-@[#6]	211070
[#6]=@[#6](-!@[#16])-@[#16]	208354
[#6]=@[#6](-!@[#35])-@[#6]	205389
[#6]:[#6](-@[#16]):[#7]	202970
[#6](-!@[#9])(-!@[#9])-!@[#8]	195919
[#6]=@[#6](-!@[#16])-@[#6]	192769
[#6](-@[#16])(=!@[#16])-@[#7]	192580
[#6]-@[#6](-!@[#16])-@[#6]	184252
[#6]#!@[#6]	182393
[#6](-@[#16])(=!@[#8])-@[#7]	181568
[#6]-!@[#6](-@[#8])(-@[#6])-!@[#6]	181399
[#6]-!@[#6](-!@[#14])(-!@[#6])-!@[#6]	178720
[#6]-!@[#8]-!@[#16]	178206
[#6]-!@[#6](-!@[#8])(-@[#6])-@[#6]	176197
[#6]=@[#6](-@[#8])-!@[#7]	175684
[#6]=@[#7]-@[#16]	174362
[#6](-!@[#16])(:[#7]):[#7]	170901
[#6](=!@[#8])(-!@[#8])-!@[#7]	168067
[#6]-@[#6](-!@[#6])(-@[#6])-@[#6]	167457
[#6](-!@[#9])(-!@[#9])(-!@[#9])-!@[#8]	165476
[#6]-!@[#6]1(-@[#6]-@[#6]-@1)-!@[#6]	164707
[#6]-!@[#6](-@[#16])-@[#6]	164234
[#6]-!@[#16](=!@[#8])(=!@[#8])-!@[#8]	162168
[#6]-@[#16]-@[#7]	160764
[#6]:[#6](=@[#7]):[#6]	158026
[#6]-@[#6](-!@[#8])=@[#6]	151862
[#6]#!@[#6]-!@[#6]	151389
[#6]-@[#6](-!@[#8])(-!@[#6])-@[#6]	148953
[#6]-!@[#6](=!@[#16])-!@[#7]	145869
[#6]1(-@[#8]-@[#6]-@1)	144374
[#6]-!@[#6](-@[#8])-@[#8]	143619
[#6](-!@[#16])(=@[#7])-@[#7]	141377
[#6]-!@[#7]-!@[#8]	139925
[#6]=!@[#6](-!@[#7])-!@[#6]	138501
[#6]-@[#16](=!@[#8])(=!@[#8])-@[#7]	134810
[#6]=@[#6](-!@[#17])-@[#16]	134425
[#6]-!@[#7]=!@[#7]	133875
[#6]-@[#6](=!@[#6])-@[#6]	133818
[#6](-!@[#16])(-@[#8])=@[#7]	133328
[#6]=@[#6](-!@[#7])-@[#7]	133118
[#6]-@[#6](-!@[#8])(-@[#6])-@[#6]	132657
[#6]-!@[#6](-@[#8])(-@[#8])-!@[#6]	132502
[#6]-@[#6](-!@[#7])=@[#7]	132281
[#6]=@[#6](-!@[#8])-@[#7]	132200
[#6]-@[#6](=@[#7])-@[#6]	128873
[#7]-@[#7]-@[#7]	128144
[#6]-!@[#16](-!@[#8])(=!@[#8])=!@[#8]	127026
[#6]-@[#6](-@[#6])(-!@[#6])-!@[#6]	126419
[#6](-!@[#7])-!@[#7]	125318
[#6](-@[#16])=@[#7]	124800
[#6]:[#6](=@[#6]):[#6]	121951
[#6]-!@[#6]-!@[#35]	119174
[#6]=@[#6](-!@[#16])-@[#7]	116272
[#6]=@[#6](-@[#16])-@[#6]	116058
[#6]-!@[#14](-!@[#6])(-!@[#6])-!@[#6]	114111
[#6]:[#7](-!@[#6]):[#6]	111840
[#6]-!@[#7](-@[#7])-@[#7]	110786
[#6]-@[#6]1(-@[#6]-@[#6]-@1)	109608
[#6]-!@[#7](-!@[#7])-!@[#6]	109204
[#6]-!@[#6]-!@[#14]	107462
[#6]-!@[#16](=!@[#8])-!@[#6]	104605
[#6]-@[#6](-!@[#8])(-@[#6])-!@[#6]	104418
[#6]-@[#6](-!@[#16])=@[#6]	103897
[#7]-@[#7]=@[#7]	100985
[#6]-!@[#6](-!@[#7])=!@[#6]	99637
[#6]-!@[#6](-!@[#8])-!@[#8]	98995
[#6]=@[#6](-!@[#17])-@[#7]	98638
[#6]=@[#6](-!@[#35])-@[#16]	97704
[#7]-!@[#16](=!@[#8])(=!@[#8])-!@[#7]	97407
[#6]=@[#6](-@[#8])-@[#6]	97013
[#6]=!@[#6](-@[#7])-@[#7]	96185
[#6]:[#6](-!@[#15]):[#6]	95519
[#6]-@[#6](-@[#8])=@[#6]	95515
[#6](-!@[#8])-!@[#7]	95281
[#6]-@[#7](-!@[#8])-@[#6]	94078
[#6]:[#6](-!@[#14]):[#6]	89786
[#6]-@[#6](-@[#16])-@[#7]	89157
[#6]-!@[#6](-!@[#9])-!@[#9]	89003
[#6]-!@[#6](-@[#7])(-!@[#6])-@[#6]	87581
[#6](=@[#7])(-!@[#7])-@[#7]	87126
[#6]-!@[#6]-!@[#15]	86701
[#6]-!@[#6](-!@[#9])(-!@[#9])-!@[#6]	86105
[#6]-@[#6](-@[#8])(-@[#8])-@[#6]	85660
[#6]-@[#6](-@[#7])=!@[#6]	85193
[#6]-!@[#7](-!@[#6])(-!@[#6])-!@[#6]	85091
[#6](-!@[#8])-!@[#8]	84930
[#6]-!@[#6](-@[#7])-@[#7]	82134
[#6]-!@[#6](-@[#16])-@[#7]	81958
[#6]-!@[#6](-!@[#17])-!@[#6]	80863
[#6]-@[#6](-@[#16])-@[#6]	79042
[#6]-@[#6](-!@[#8])=@[#7]	78835
[#6]-@[#6](-!@[#17])=@[#6]	78650
[#6](-!@[#8])(-!@[#8])=!@[#8]	77874
[#6]-!@[#6](-!@[#7])(-@[#6])-@[#6]	74430
[#7]=!@[#7]	73656
[#6]:[#6](-@[#8]):[#7]	72347
[#6](-!@[#8])(:[#7]):[#7]	71100
[#6](-@[#7])-@[#7]	70912
[#6]-!@[#6](-@[#8])(-@[#6])-@[#6]	69369
[#6]-!@[#6](-!@[#16])(-!@[#6])-!@[#6]	67390
[#6]-!@[#7](-@[#16])-@[#6]	66931
[#6]-@[#6](-@[#7])=!@[#7]	66555
[#7]=!@[#7]=!@[#7]	65901
[#6](-@[#8])(=@[#7])-!@[#7]	65736
[#6](-@[#7])(-!@[#7])=@[#7]	64602
[#6]=!@[#6](-@[#16])-@[#7]	62999
[#6](=!@[#8])-!@[#7]	62585
[#6]-@[#6](-!@[#7])(-@[#6])-@[#6]	62356
[#6]-@[#6](-!@[#35])=@[#6]	61663
[#8]-!@[#15](-!@[#8])(-!@[#8])=!@[#8]	60802
[#6]-!@[#6](-!@[#35])-!@[#6]	60288
[#7]-@[#8]-@[#7]	59983
[#5]-!@[#8]	59339
[#6]-!@[#6](-@[#8])(-!@[#6])-@[#6]	58887
[#5]-!@[#6](:[#6]):[#6]	56462
[#8]-!@[#15](-!@[#8])(=!@[#8])-!@[#8]	55263
[#6](-!@[#16])(-!@[#9])(-!@[#9])-!@[#9]	55250
[#6]=!@[#6]-!@[#8]	55212
[#6]=!@[#6](-!@[#8])-!@[#6]	55191
[#6]-@[#6](-!@[#9])-@[#6]	54704
[#6]-!@[#6](-!@[#8])-!@[#7]	54301
[#6]-!@[#6]1(-!@[#7])(-@[#6]-@[#6]-@1)	52950
[#6](=@[#7])(-@[#7])-!@[#7]	52114
[#6]-!@[#15](=!@[#8])(-!@[#8])-!@[#8]	51465
[#6]-@[#6](-!@[#35])-@[#6]	51344
[#6]-@[#6](-@[#6])(-@[#6])-!@[#6]	51338
[#6]-!@[#15](-!@[#8])(-!@[#8])=!@[#8]	51290
[#6]-!@[#6]-!@[#9]	51245
[#6]-!@[#6](-@[#6])(-!@[#6])-@[#6]	50881
[#6]=!@[#6]-!@[#16]	50706
[#6]-!@[#6]1(-@[#8]-@[#6]-@1)	50132
[#6]-!@[#6](-!@[#17])(-!@[#17])-!@[#17]	49838
[#6]-@[#6](-!@[#16])=@[#7]	48649
[#6]-@[#7](=@[#6])-!@[#6]	48178
[#6]-@[#7]-@[#8]	47396
[#6](-!@[#17])(:[#7]):[#7]	47374
[#6](-!@[#7])(-@[#7])=@[#7]	47320
[#6]-@[#6](-@[#16])-!@[#6]	47165
[#6](-@[#16])-@[#7]	46488
[#7]=@[#7]-@[#16]	45696
[#6]=!@[#6](-@[#8])-@[#6]	45452
[#5]-@[#8]-@[#6]	45410
[#6]-!@[#7](-!@[#8])-!@[#6]	45291
[#6]-@[#6](-!@[#17])-@[#6]	45218
[#7]-!@[#7]-!@[#16]	44916
[#6](-!@[#7])(=!@[#7])-!@[#7]	44742
[#6]=@[#6](-!@[#35])-@[#8]	43102
[#6](-!@[#7])(=@[#7])-@[#7]	42808
[#6](-@[#8])=@[#7]	42710
[#6]-@[#6](-@[#8])-@[#8]	42575
[#6]-!@[#6](-!@[#7])-!@[#7]	42427
[#6]-@[#6](-@[#16])(-@[#6])-@[#6]	42040
[#6]-!@[#8]-!@[#8]	41844
[#6]-@[#6](-!@[#8])-@[#7]	41618
[#8]-!@[#8]	41447
[#6]-!@[#6](-!@[#16])=!@[#8]	40836
[#6]-@[#6]1(-@[#6]-@[#6]-@1)-@[#6]	40465
[#6]-@[#6](-@[#8])-!@[#8]	40106
[#6]-!@[#6](-@[#8])-@[#7]	39339
[#6]=@[#6](-!@[#9])-@[#6]	39158
[#16]-!@[#17]	38941
[#6]-!@[#15]	38553
[#6]-@[#6](-!@[#9])(-!@[#9])-@[#6]	37886
[#6]-@[#7](-@[#16])-!@[#6]	37310
[#7]-@[#16]-@[#7]	37068
[#6]:[#7](-@[#6]):[#6]	36851
[#6]:[#6](-!@[#9]):[#7]	36820
[#6]-@[#6](-@[#6])(-!@[#6])-@[#6]	36503
[#6]-@[#6]1(-@[#8]-@[#6]-@1)	36491
[#6](-!@[#16])(-!@[#9])-!@[#9]	36480
[#6]-!@[#6](-@[#16])(-@[#6])-!@[#6]	36397
[#6]-!@[#7]#!@[#6]	36175
[#6]-@[#6](-@[#7])(-!@[#6])-!@[#6]	35872
[#6]-!@[#7](-@[#6])=@[#6]	35785
[#6]-@[#6](-!@[#14])-@[#6]	35777
[#6]-@[#7]-@[#16]	35758
[#6](-!@[#8])(-@[#7])=@[#7]	35637
[#6]=!@[#7]-!@[#16]	35186
[#5](-!@[#8])(-!@[#8])-!@[#6]	35071
[#6]:[#7](-!@[#8]):[#6]	34982
[#6]-!@[#16](-!@[#17])(=!@[#8])=!@[#8]	34982
[#6]-@[#6](-@[#7])-!@[#7]	33718
[#6]=@[#6](-!@[#16])-@[#8]	33189
[#6]=!@[#6](-@[#8])-@[#7]	32029
[#6]-!@[#6](-!@[#14])-!@[#6]	31899
[#6]-!@[#6](-!@[#8])=!@[#7]	31827
[#6]-!@[#16]-!@[#8]	31717
[#8]-!@[#8]-!@[#16]	31401
[#6]-@[#6](-@[#7])-@[#7]	30869
[#6]-!@[#7](-@[#8])-@[#6]	30785
[#6]1(-@[#6](-!@[#16])-@[#6]-@1)	30746
[#6]-!@[#15](-!@[#6])-!@[#6]	30593
[#7]-!@[#16](=!@[#8])-!@[#8]	30574
[#6]-@[#6](=!@[#16])-@[#7]	30134
[#6]-!@[#7]=!@[#8]	30088
[#6](-!@[#16])-!@[#7]	29652
[#5](-@[#8])(-@[#8])-!@[#6]	29517
[#6]:[#6](:[#7]):[#7]	29214
[#8]-!@[#16](-!@[#8])(=!@[#8])=!@[#8]	29119
[#6]-!@[#16]-!@[#16]	28399
[#6]-!@[#6](-!@[#9])-!@[#6]	28047
[#6]=@[#6](-@[#8])-@[#7]	27968
[#6]-!@[#6](-!@[#17])=!@[#8]	27820
[#6]-@[#16](=!@[#8])-@[#6]	27804
[#6]-@[#8]-@[#15]	27127
[#8]-!@[#8]-!@[#8]	26539
[#6]-!@[#7]-!@[#15]	26189
[#6]-!@[#6](-!@[#9])(-!@[#9])-!@[#8]	25990
[#6]-!@[#6](-!@[#7])=!@[#7]	25977
[#6](-!@[#8])(=!@[#8])-!@[#8]	25702
[#6]=!@[#6](-!@[#7])-!@[#7]	24947
[#6]:[#6](=@[#7]):[#7]	24026
[#6]=@[#6](-!@[#53])-@[#6]	23678
[#15]=!@[#16]	23669
[#6](-@[#8])-@[#7]	23550
[#6]-@[#6](-!@[#8])(-@[#8])-@[#6]	23517
[#6]-@[#6](=@[#7])-@[#7]	23476
[#6]-@[#6](-@[#8])(-@[#6])-!@[#6]	23327
[#6]-@[#6](-@[#8])(-@[#7])-@[#6]	23122
[#6]-@[#6](-@[#8])(-!@[#6])-!@[#6]	23011
[#8](-!@[#15])-!@[#15]	22862
[#7]#!@[#7]	22827
[#6]-@[#6](-!@[#17])(-@[#6])-@[#6]	22773
[#6]-!@[#6](-@[#7])(-@[#6])-@[#6]	22153
[#6]-!@[#6]-!@[#53]	22012
[#8]-!@[#14]	21343
[#5]-!@[#6]	21244
[#6](-@[#16])(-!@[#8])=@[#7]	21082
[#6](-!@[#16])(=!@[#7])-!@[#7]	21032
[#6]=!@[#6](-!@[#16])-!@[#6]	20641
[#6]-!@[#14](-!@[#8])(-!@[#8])-!@[#8]	20582
[#6](-@[#8])(-!@[#7])=@[#7]	20423
[#6]#!@[#7]-!@[#6]	20150
[#6]-@[#6](-!@[#8])(-@[#7])-!@[#6]	20058
[#6]-@[#6](-@[#8])=@[#7]	19593
[#6]#!@[#8]	19394
[#6]-!@[#16](=!@[#8])-!@[#8]	19382
[#6]-@[#6]1(-@[#8]-@[#6]-@1)-@[#6]	19308
[#6]-!@[#7](-!@[#15])-!@[#6]	19147
[#6]=!@[#6](-!@[#17])-!@[#6]	18857
[#6](-@[#7])(=@[#7])-@[#7]	18847
[#6]-@[#6](-@[#7])(-@[#7])-@[#6]	18768
[#6]:[#6](-!@[#35]):[#7]	18501
[#6]-!@[#7]#!@[#7]	18427
[#6]-!@[#6](-!@[#8])(-@[#7])-@[#6]	18090
[#6]1(-@[#7]-@[#6]-@1)	18050
[#6]-!@[#7](=@[#6])-@[#6]	17969
[#6]#!@[#6]-!@[#14]	17574
[#6]-@[#6](-!@[#8])(-!@[#8])-@[#6]	17464
[#6]-!@[#6](-@[#8])(-@[#8])-@[#6]	17446
[#6]-!@[#6](-@[#7])(-@[#7])-!@[#6]	17413
[#7](-!@[#8])(=!@[#8])-!@[#8]	17220
[#6]-!@[#6]-!@[#50]	17186
[#6]-@[#16]-@[#16]	16989
[#6]-!@[#7](-!@[#6])(-@[#6])-@[#6]	16693
[#5]-!@[#9]	16644
[#6]-@[#6](-!@[#16])(-!@[#6])-@[#6]	16500
[#6]-!@[#6]1(-@[#7])(-@[#6]-@[#6]-@1)	16361
[#6]=@[#6](-!@[#35])-@[#7]	16214
[#8](-!@[#14])-!@[#14]	16183
[#6]-@[#6](-@[#8])(-!@[#8])-@[#6]	16109
[#6]-@[#6](-!@[#17])=@[#7]	16078
[#6]-!@[#6](-!@[#15])-!@[#7]	16067
[#6]-@[#6](-@[#8])=!@[#7]	16032
[#6]-!@[#6](-!@[#8])(-!@[#8])-!@[#6]	15800
[#6]-@[#6](-!@[#16])-@[#8]	15793
[#6]-!@[#6](-!@[#15])-!@[#6]	15791
[#8]=!@[#15](-!@[#8])(-!@[#8])-!@[#8]	15589
[#6]-@[#6](-@[#8])-@[#7]	15458
[#6](-!@[#16])(=!@[#16])-!@[#7]	15357
[#6]-!@[#6]1(-@[#8]-@[#6]-@1)-!@[#6]	15319
[#6](-!@[#8])=!@[#8]	15270
[#6]-@[#8]-@[#8]	15192
[#6]-!@[#15](-!@[#6])(-!@[#6])-!@[#6]	15145
[#6]-@[#6](-!@[#16])-@[#7]	15011
[#6]-!@[#15](=!@[#8])(-!@[#6])-!@[#6]	15000
[#6](=!@[#8])=!@[#7]	14810
[#6]-!@[#6](-@[#8])(-@[#7])-!@[#6]	14732
[#6]-!@[#16]-!@[#7]	14707
[#6]-!@[#6]1(-@[#6]-@[#6]-@1)-@[#6]	14619
[#8]-!@[#16](=!@[#8])(=!@[#8])-!@[#8]	14582
[#6]-!@[#6](-@[#16])-@[#16]	14580
[#6]=!@[#6]=!@[#6]	14473
[#6]-@[#6](-@[#16])(-@[#7])-@[#6]	14324
[#7]-@[#16](=!@[#8])(=!@[#8])-@[#7]	14218
[#6](-!@[#7])=!@[#7]	14197
[#6]-!@[#15](=!@[#8])(-!@[#8])-!@[#6]	14197
[#6]-!@[#14](-!@[#7])(-!@[#6])-!@[#6]	14179
[#5]-!@[#8]-!@[#6]	14131
[#6]-@[#6](-!@[#7])-@[#7]	14024
[#6]-!@[#14](-!@[#8])(-!@[#8])-!@[#6]	13874
[#6]=@[#6](-@[#16])-!@[#8]	13799
[#6]-!@[#50](-!@[#6])(-!@[#6])-!@[#6]	13639
[#6]-!@[#6]1(-@[#8]-@[#6]-@1)-@[#6]	13564
[#6]=!@[#6](-!@[#8])-!@[#8]	13560
[#6](-!@[#9])(-!@[#9])-!@[#7]	13560
[#6]-@[#6](-@[#16])=!@[#8]	13428
[#6]-@[#6](-!@[#7])(-@[#6])-!@[#6]	13405
[#6]-!@[#7]1(-@[#6]-@[#6]-@1)	13341
[#6]-!@[#7](-@[#6])(-@[#6])-!@[#6]	13316
[#6]-!@[#6](-!@[#17])-!@[#17]	13208
[#6]-@[#6](-!@[#6])(-@[#6])-!@[#6]	13191
[#6]-!@[#15](-!@[#8])(=!@[#8])-!@[#8]	13049
[#6]1(-@[#6](-!@[#17])(-!@[#17])-@[#6]-@1)	13036
[#6]-@[#7](-!@[#16])-@[#7]	13020
[#6]-!@[#6](-!@[#16])-!@[#7]	12986
[#6](#!@[#7])-!@[#7]	12962
[#6]-@[#6](-!@[#9])=@[#6]	12853
[#6]-!@[#7](=!@[#6])-!@[#6]	12808
[#6]-@[#6](-!@[#9])(-@[#6])-@[#6]	12534
[#8]-!@[#17]	12516
[#6]-!@[#6](-!@[#8])(-!@[#7])-!@[#6]	12436
[#6]-!@[#6](-@[#16])(-@[#6])-@[#6]	12378
[#6](=!@[#16])(-@[#8])-@[#7]	12060
[#6]-!@[#6](-!@[#16])(-!@[#9])-!@[#9]	12024
[#6]-!@[#16](=!@[#8])-!@[#7]	12000
[#6]-@[#6]-@[#14]	11986
[#6](-!@[#17])(-@[#7])=@[#7]	11906
[#6](-!@[#15])-!@[#8]	11903
[#6]-@[#6](-!@[#15])-@[#6]	11855
[#7]-!@[#7](=!@[#8])-!@[#8]	11828
[#6]-!@[#6](-!@[#7])(-!@[#7])-!@[#6]	11799
[#6]-!@[#6](-!@[#9])(-!@[#6])-!@[#6]	11760
[#6]-!@[#14](-!@[#8])-!@[#6]	11756
[#6]-!@[#34]-!@[#6]	11699
[#6](-!@[#16])(=!@[#8])-!@[#7]	11686
[#6]-@[#6](-@[#8])=!@[#6]	11582
[#6]-!@[#6](-!@[#8])(-@[#8])-@[#6]	11496
[#5](-@[#8])(-!@[#8])-@[#6]	11493
[#6]-@[#7](-!@[#6])(-!@[#6])-@[#6]	11465
[#6]-!@[#15](-!@[#8])(=!@[#8])-!@[#6]	11252
[#6]=!@[#6]-!@[#14]	11245
[#6]-!@[#6](-!@[#15])(-!@[#6])-!@[#6]	11179
[#6](-@[#7])(-@[#7])=!@[#7]	11176
[#6]-!@[#6](-@[#8])(-!@[#8])-@[#6]	11150
[#6]-!@[#15]-!@[#6]	11074
[#6](-!@[#15])-!@[#7]	11064
[#6]-@[#8]-@[#14]	11054
[#7]-!@[#16](=!@[#8])(=!@[#8])-!@[#8]	10854
[#6]-!@[#7](-@[#7])=@[#6]	10705
[#6]-@[#7](-!@[#8])-@[#7]	10639
[#6]-!@[#6]1(-@[#7]-@[#6]-@1)	10603
[#7]-!@[#15](-!@[#8])(-!@[#8])=!@[#8]	10572
[#6]=@[#6](-@[#8])-!@[#8]	10464
[#6]-!@[#16]-!@[#15]	10350
[#6](-!@[#9])(-!@[#9])(-@[#8])-@[#8]	10276
[#6]=!@[#6](-!@[#35])-!@[#6]	10228
[#6]=@[#6](-!@[#8])-@[#8]	10226
[#6]=!@[#6](-!@[#17])-!@[#17]	10181
[#7]-!@[#8]-!@[#16]	10140
[#6]:[#6](-!@[#34]):[#6]	10127
[#6]=!@[#6](-!@[#9])-!@[#6]	10104
[#7]=@[#7]-@[#8]	10027
[#8]=!@[#17]	10001
[#6]-@[#7](-!@[#15])-@[#6]	9968
[#6]-!@[#6](-!@[#17])=!@[#6]	9936
[#5]-!@[#6]-!@[#6]	9801
[#6]-@[#6](-!@[#8])(-!@[#7])-@[#6]	9518
[#9]-!@[#14]	9483
[#6](=!@[#16])=!@[#7]	9411
[#6](-@[#8])(-@[#8])=!@[#8]	9407
[#6]=!@[#6](-!@[#16])-!@[#7]	9284
[#6]-@[#7](-!@[#6])(-@[#6])-@[#6]	9279
[#14]-!@[#17]	9155
[#6]-@[#7](-@[#7])-@[#7]	9070
[#6]-@[#7](-@[#8])-!@[#6]	8995
[#8]-!@[#15](-!@[#8])-!@[#8]	8939
[#6]#!@[#6]-!@[#7]	8938
[#6]-!@[#6](-@[#8])(-@[#7])-@[#6]	8933
[#6]-!@[#6](-@[#16])(-@[#7])-@[#6]	8890
[#6]-!@[#7](-!@[#16])-!@[#8]	8740
[#6]-@[#6](-!@[#8])(-@[#8])-!@[#6]	8740
[#6]=!@[#6](-!@[#9])-!@[#9]	8701
[#7]-!@[#7]=!@[#8]	8622
[#6](-!@[#16])#!@[#7]	8622
[#6](-!@[#7])#!@[#7]	8597
[#6](=!@[#7])-!@[#7]	8579
[#6]-!@[#6](-!@[#9])(-@[#6])-@[#6]	8541
[#6]-@[#6](-@[#16])=@[#7]	8490
[#7]-!@[#16](-!@[#8])(=!@[#8])=!@[#8]	8487
[#6](-!@[#17])(-@[#16])=@[#7]	8437
[#6]-!@[#6]1(-!@[#8])(-@[#6]-@[#6]-@1)	8436
[#6]-!@[#6](-!@[#9])=!@[#6]	8430
[#8]-!@[#17](=!@[#8])(=!@[#8])=!@[#8]	8402
[#6]=!@[#6](-!@[#8])-!@[#7]	8329
[#15]-!@[#17]	8315
[#6]-@[#6](-@[#7])(-!@[#6])-@[#6]	8268
[#6]-!@[#6](-@[#7])(-@[#7])-@[#6]	8248
[#6](-!@[#8])(=@[#7])-@[#7]	8224
[#6]=!@[#6]-!@[#17]	8185
[#6]-!@[#14](-!@[#9])(-!@[#6])-!@[#6]	8143
[#6]=@[#6](-@[#16])-@[#16]	8083
[#7]-!@[#17]	7934
[#6]-@[#7](=@[#6])-@[#6]	7899
[#6]-@[#6](-!@[#35])(-@[#6])-@[#6]	7828
[#6](-!@[#16])-!@[#8]	7793
[#7]-!@[#15]	7785
[#6]-!@[#7](=@[#7])-@[#6]	7784
[#6]-@[#8]-@[#16]	7778
[#5]-@[#6]-@[#6]	7726
[#6]-@[#6](-@[#8])(-!@[#8])-!@[#6]	7692
[#6]-@[#6]1(-@[#6]-@[#6]-@1)-!@[#6]	7669
[#6]:[#6](:[#7])=@[#6]	7667
[#6]-@[#6](-@[#16])-!@[#7]	7654
[#6]-@[#6](-@[#16])=!@[#7]	7633
[#6]-!@[#7](-!@[#8])-!@[#8]	7531
[#6]-!@[#16](-!@[#6])-!@[#6]	7523
[#6]-!@[#6](-!@[#15])-!@[#8]	7485
[#6]-!@[#6](-!@[#16])=!@[#7]	7346
[#6]=@[#6](-!@[#17])-@[#8]	7329
[#6](-@[#8])(-@[#7])=@[#7]	7307
[#6]-!@[#6](-!@[#16])-!@[#8]	7302
[#6]-!@[#6](-!@[#15])=!@[#8]	7233
[#6]-!@[#14]-!@[#8]	7199
[#9]-!@[#16]	7187
[#9]-!@[#15]	7141
[#6]1(-@[#6](-@[#7])-@[#6]-@1)	7113
[#6]-!@[#6]1(-!@[#16])(-@[#6]-@[#6]-@1)	7091
[#6]-!@[#50]	7089
[#6]-!@[#14](-!@[#6])-!@[#6]	7089
[#6]-!@[#6](-!@[#16])=!@[#6]	7072
[#6]-!@[#14]-!@[#6]	6945
[#6]=!@[#6](-@[#16])-@[#16]	6898
[#6]=!@[#6]-!@[#15]	6871
[#7](=!@[#8])(-!@[#8])-!@[#8]	6850
[#6]-@[#6](-!@[#8])(-@[#7])-@[#6]	6828
[#6]1(-@[#6](-!@[#8])-@[#6]-@1)	6804
[#8](-@[#14])-@[#14]	6772
[#7]-@[#7]-@[#8]	6735
[#6](-!@[#8])(=!@[#7])-!@[#7]	6657
[#8]-!@[#15](=!@[#8])(-!@[#8])-!@[#8]	6586
[#6](-!@[#35])(-@[#7])=@[#7]	6577
[#5]-!@[#6](-!@[#7])-!@[#6]	6478
[#6]-@[#6]-@[#15]	6450
[#6]-@[#7](-@[#8])-@[#6]	6405
[#5](-!@[#9])(-!@[#9])(-!@[#9])-!@[#9]	6381
[#6]:[#6](-!@[#50]):[#6]	6368
[#6]-@[#34]-@[#6]	6302
[#5](-!@[#9])(-!@[#9])(-!@[#9])-!@[#6]	6281
[#6]-!@[#14](-@[#8])(-@[#8])-!@[#6]	6269
[#6]-@[#6](-!@[#53])=@[#6]	6204
[#6]-@[#6](-@[#8])(-!@[#6])-@[#6]	6153
[#6]-@[#7](-!@[#14])-@[#6]	6135
[#6](=!@[#16])(-!@[#8])-!@[#7]	6075
[#6]-@[#7](-@[#6])=@[#6]	6059
[#6]-@[#6](-!@[#53])-@[#6]	6019
[#6]#!@[#6]-!@[#8]	5965
[#6]-@[#6](=!@[#16])-@[#6]	5930
[#6]-@[#6](:[#7]):[#7]	5930
[#5]-@[#6](:[#6]):[#6]	5890
[#6]-@[#6](-!@[#35])=@[#7]	5828
[#6]-@[#7](-!@[#7])-@[#7]	5827
[#6]-@[#7](=!@[#6])-@[#6]	5812
[#6]-@[#6](-!@[#9])(-!@[#6])-@[#6]	5800
[#6](=!@[#8])-!@[#8]	5758
[#5](-!@[#8])(-!@[#7])-!@[#6]	5756
[#6]-!@[#7]=!@[#16]	5686
[#6](=!@[#8])(-!@[#8])-!@[#8]	5588
[#6]-@[#7](-@[#7])-!@[#7]	5549
[#6]-!@[#6](-!@[#17])(-!@[#9])-!@[#9]	5511
[#7]-!@[#15](-!@[#8])-!@[#8]	5506
[#6]-!@[#7](-!@[#16])-!@[#7]	5428
[#6](-@[#7])(:[#7]):[#7]	5369
[#6](=@[#7])(-@[#7])-@[#7]	5330
[#6]-!@[#6](-@[#16])(-!@[#6])-@[#6]	5288
[#6]-@[#6](-@[#16])(-@[#16])-@[#6]	5267
[#6]-!@[#6]-!@[#34]	5232
[#6]-!@[#6](-!@[#17])(-!@[#6])-!@[#6]	5225
[#6]-!@[#7]-!@[#14]	5119
[#6]-!@[#7]=!@[#15]	5063
[#6]-!@[#6](-@[#8])(-!@[#7])-@[#6]	5045
[#8]-!@[#16](-!@[#8])=!@[#8]	5045
[#6]-@[#7]=@[#16]	5023
[#6]-@[#6](-@[#16])-!@[#8]	4977
[#17]-!@[#44]	4963
[#6]-!@[#6](=!@[#16])-!@[#6]	4915
[#6]-!@[#6](-!@[#16])-!@[#16]	4911
[#6]-@[#6](-!@[#17])(-!@[#17])-@[#6]	4906
[#7]=!@[#7]-!@[#7]	4867
[#6](-!@[#16])-!@[#16]	4842
[#6]=!@[#6]-!@[#35]	4808
[#6](-!@[#8])(-@[#8])=@[#7]	4769
[#5]-!@[#7](-@[#6])-@[#6]	4754
[#6]-!@[#6](-@[#16])(-@[#7])-!@[#6]	4744
[#6]-@[#6](-@[#7])(-@[#6])-!@[#6]	4735
[#6]=@[#6](-!@[#9])-@[#7]	4711
[#6]-@[#6](-!@[#7])(-!@[#7])-@[#6]	4692
[#6]=!@[#6]-!@[#53]	4684
[#6]-@[#6]1(-@[#7]-@[#6]-@1)	4678
[#6]:[#6](-@[#15]):[#6]	4643
[#6]-@[#7](=!@[#8])-@[#6]	4637
[#6]-!@[#7](-!@[#16])-!@[#16]	4607
[#6]-!@[#6](-@[#16])(-@[#16])-!@[#6]	4599
[#6]-!@[#6](-!@[#17])(-!@[#17])-!@[#6]	4577
[#6]-!@[#16](=!@[#8])(=!@[#7])-!@[#6]	4469
[#8]-!@[#15](=!@[#16])(-!@[#8])-!@[#8]	4429
[#6]-!@[#16](-!@[#8])=!@[#8]	4422
[#17]-!@[#78]	4413
[#6](-!@[#8])=!@[#7]	4409
[#6](-!@[#7])(-!@[#7])=!@[#7]	4405
[#6]=@[#6](-!@[#53])-@[#7]	4353
[#6]-@[#16](-!@[#8])(-!@[#8])-@[#7]	4332
[#6]-@[#6]1(-@[#7])(-@[#6]-@[#6]-@1)	4286
[#6]-!@[#7](-@[#6])(-!@[#6])-@[#6]	4208
[#6]-!@[#7](-@[#15])-@[#6]	4176
[#6]-@[#6](-@[#7])(-@[#7])-!@[#6]	4158
[#6]-!@[#6](-!@[#15])(-!@[#9])-!@[#9]	4155
[#7]=@[#16]=@[#7]	4141
[#5](-!@[#8])(-!@[#8])-!@[#8]	4128
[#6]-!@[#6](-!@[#16])(-@[#6])-@[#6]	4125
[#6]-!@[#6](-!@[#53])-!@[#6]	4109
[#6]-@[#16](-!@[#8])(-!@[#8])-@[#6]	4097
[#6]=@[#7](-@[#8])-!@[#8]	4049
[#6]-!@[#6](-@[#16])-@[#8]	4047
[#8]-!@[#16]-!@[#8]	4032
[#6](-!@[#14])-!@[#7]	3970
[#6]=!@[#6]-!@[#9]	3957
[#7]-!@[#8]-!@[#8]	3956
[#6](-!@[#35])(-@[#16])=@[#7]	3955
[#6](-!@[#16])(-!@[#7])=!@[#7]	3953
[#6]=!@[#6](-!@[#16])-!@[#16]	3939
[#6]-!@[#6](-!@[#17])(-@[#6])-@[#6]	3918
[#6](=!@[#16])(-!@[#16])-!@[#7]	3918
[#6]=!@[#6]1(-@[#6]-@[#6]-@1)	3916
[#6]-!@[#6](-!@[#35])(-!@[#6])-!@[#6]	3915
[#6](-!@[#9])(:[#7]):[#7]	3882
[#7](-!@[#16])-!@[#8]	3843
[#6]-!@[#6](-!@[#17])-!@[#8]	3821
[#6](-@[#16])(=@[#7])-@[#7]	3812
[#6]-!@[#6](-!@[#8])(-!@[#8])-!@[#8]	3788
[#5](-!@[#6])(-!@[#6])-!@[#6]	3775
[#6]=@[#6](-!@[#53])-@[#8]	3745
[#6](-!@[#35])-!@[#7]	3742
[#6](-@[#16])(-@[#7])-@[#7]	3735
[#6]-@[#6](-!@[#16])(-@[#6])-@[#6]	3713
[#6]-!@[#14](-!@[#8])-!@[#8]	3678
[#6](-!@[#9])(-!@[#9])(-!@[#9])-!@[#7]	3662
[#6](-!@[#17])-!@[#16]	3660
[#17]-!@[#22]	3619
[#7]-!@[#7]#!@[#7]	3606
[#6]-@[#6](-!@[#9])(-!@[#9])-@[#8]	3600
[#6]-!@[#7](-@[#6])(-@[#6])-@[#6]	3597
[#8]=!@[#15](-!@[#8])(-@[#8])-@[#8]	3596
[#6](-@[#7])(-@[#7])-!@[#7]	3581
[#15]-!@[#15]	3577
[#6]-!@[#15](=!@[#6])(-!@[#6])-!@[#6]	3562
[#6]-!@[#15](=!@[#8])-!@[#8]	3544
[#7]-!@[#7]-!@[#7]	3533
[#6]-@[#7](-!@[#8])=@[#6]	3481
[#6]-!@[#6](-!@[#17])-!@[#7]	3454
[#6]-@[#6](-!@[#14])=@[#6]	3433
[#6]-@[#16](-@[#8])(=!@[#8])=!@[#8]	3433
[#6]-!@[#16](-!@[#9])(=!@[#8])=!@[#8]	3421
[#6]1(-@[#16]-@[#6]-@1)	3418
[#6]-!@[#6](-!@[#9])(-!@[#8])-!@[#6]	3405
[#5]-!@[#7]-!@[#6]	3400
[#6]-!@[#6](=!@[#16])-!@[#8]	3374
[#6]-@[#6](-!@[#15])=@[#6]	3357
[#6](-!@[#14])-!@[#8]	3333
[#6]-@[#6](-@[#7])(-!@[#7])-!@[#6]	3313
[#6]-@[#7](-@[#16])-@[#6]	3294
[#6]-!@[#6](-!@[#17])=!@[#7]	3288
[#7]-!@[#9]	3280
[#6]=@[#7](-!@[#8])-@[#6]	3271
[#6]-!@[#6](-!@[#15])-!@[#15]	3259
[#6]-@[#7]-@[#15]	3258
[#6]=@[#8]-@[#6]	3239
[#8]-!@[#15](-@[#8])(-@[#8])=!@[#8]	3230
[#7]-!@[#16](-!@[#8])=!@[#8]	3226
[#6]-!@[#15](-!@[#8])(=!@[#8])-!@[#7]	3220
[#8]=!@[#15](-!@[#8])-!@[#8]	3215
[#6]-@[#6](-!@[#17])-@[#7]	3208
[#6](-!@[#9])-!@[#8]	3192
[#6]-!@[#53]-!@[#6]	3188
[#6]-!@[#6]=!@[#16]	3185
[#16]=!@[#16]	3168
[#6]-@[#6]#@[#6]	3152
[#6]-!@[#15](-!@[#8])-!@[#8]	3152
[#8]-!@[#15](-!@[#8])=!@[#8]	3133
[#6](-!@[#15])-!@[#15]	3131
[#6]-@[#6](-@[#16])=!@[#16]	3121
[#6]=@[#7](-@[#6])-@[#6]	3105
[#5](-!@[#6])-!@[#6]	3105
[#6]-!@[#50](-!@[#6])-!@[#6]	3102
[#6]-@[#6]1(-!@[#8])(-@[#6]-@[#6]-@1)	3056
[#6]=@[#6](-!@[#14])-@[#6]	3056
[#7]-!@[#15](-!@[#8])(=!@[#8])-!@[#8]	3042
[#6]=@[#6](-@[#16])-!@[#9]	3012
[#6]-!@[#6](-!@[#15])(-!@[#15])-!@[#8]	3010
[#6]-!@[#6](-!@[#9])-!@[#8]	3002
[#6]-!@[#15](-@[#6])-@[#6]	2975
[#6]=!@[#6](-!@[#35])-!@[#35]	2967
[#6]-!@[#6](-!@[#35])=!@[#6]	2955
[#6]-!@[#15](=!@[#8])(-!@[#7])-!@[#6]	2955
[#6]-!@[#15](-!@[#8])=!@[#8]	2953
[#6]=!@[#7]=!@[#7]	2943
[#5](-!@[#8])-!@[#8]	2940
[#6]-!@[#6](-!@[#35])-!@[#35]	2927
[#7]-!@[#7]=!@[#7]	2919
[#6]-!@[#6](-@[#7])(-!@[#7])-@[#6]	2918
[#6]:[#6](-!@[#33]):[#6]	2913
[#17]-!@[#46]	2909
[#6]:[#6](-@[#14]):[#6]	2908
[#7]:[#7]:[#7]	2903
[#7]-!@[#7]-!@[#8]	2902
[#15]-!@[#16]	2883
[#5]-!@[#6](-@[#6])-@[#6]	2861
[#6]-@[#7](-@[#6])(-@[#6])-@[#6]	2812
[#6]-@[#6](-!@[#7])(-@[#7])-!@[#6]	2800
[#6]:[#7](-!@[#7]):[#6]	2795
[#6]-!@[#34]	2793
[#6]-!@[#6](-!@[#14])-!@[#8]	2748
[#6](-!@[#8])#!@[#7]	2745
[#6]-!@[#6](=@[#8])-@[#6]	2744
[#6]-!@[#50]-!@[#6]	2723
[#6]-!@[#7](-!@[#8])=!@[#6]	2709
[#6]-!@[#16](-!@[#16])(=!@[#8])=!@[#8]	2704
[#5]-!@[#6]=!@[#6]	2702
[#6]:[#6](-@[#34]):[#6]	2681
[#6]-@[#7](-@[#6])(-!@[#6])-!@[#6]	2679
[#7]-!@[#15](=!@[#8])(-!@[#8])-!@[#8]	2671
[#6](-!@[#17])(=@[#7])-@[#7]	2637
[#6]-!@[#14](-@[#6])(-@[#6])-!@[#6]	2636
[#6]1(-@[#6](-!@[#9])(-!@[#9])-@[#6]-@1)	2633
[#6]=!@[#6]=!@[#8]	2624
[#6]=@[#6]-@[#15]	2607
[#6]-!@[#7](-!@[#7])-!@[#7]	2586
[#17]-!@[#22]-!@[#17]	2578
[#6]-!@[#7](-!@[#8])(-!@[#6])-!@[#6]	2576
[#6]-!@[#8]-!@[#50]	2570
[#6](-!@[#17])-!@[#8]	2568
[#6]-@[#7](-@[#7])=@[#6]	2565
[#6]=@[#6](-!@[#15])-@[#7]	2536
[#5]-!@[#6]-!@[#7]	2530
[#8]-!@[#9]	2508
[#6](-!@[#16])(-!@[#8])=!@[#8]	2501
[#6]-!@[#7](-!@[#14])-!@[#6]	2500
[#6]-@[#6](-@[#8])(-!@[#7])-!@[#6]	2499
[#8]-@[#15](-!@[#8])-@[#8]	2493
[#6]-!@[#6](-!@[#14])=!@[#6]	2485
[#7]-!@[#8]-!@[#15]	2484
[#5]-!@[#6](-@[#8])-@[#6]	2477
[#7](-!@[#16])-!@[#16]	2468
[#7](-!@[#8])(-!@[#8])-!@[#8]	2452
[#5](-!@[#6])(-!@[#6])(-!@[#6])-!@[#6]	2448
[#6]-!@[#8]-!@[#13]	2447
[#6](-!@[#16])(=!@[#16])-!@[#8]	2415
[#7]-!@[#15](-!@[#8])(=!@[#8])-!@[#7]	2409
[#6]-@[#14](-!@[#6])-@[#6]	2401
[#6]=!@[#74]	2393
[#6]-@[#6](-@[#16])(-@[#7])-!@[#6]	2392
[#6]=!@[#6]=!@[#7]	2388
[#6]-!@[#6](-@[#8])(-@[#8])-@[#8]	2372
[#6]-!@[#6](-!@[#16])(-!@[#7])-!@[#6]	2371
[#6](-!@[#16])(-@[#7])-@[#7]	2336
[#6]-@[#6]1(-@[#8]-@[#6]-@1)-!@[#6]	2334
[#6]-!@[#6](-!@[#35])(-!@[#35])-!@[#35]	2331
[#7]=!@[#16]	2303
[#6]-!@[#15](=!@[#7])(-!@[#6])-!@[#6]	2298
[#17]-!@[#40]	2289
[#5]-!@[#15]	2284
[#6](-!@[#17])(=!@[#8])-!@[#7]	2283
[#6]=@[#6](-!@[#15])-@[#6]	2250
[#6]1(-@[#6](-!@[#9])-@[#6]-@1)	2249
[#7](-@[#15])=@[#15]	2235
[#6]-!@[#15]=!@[#8]	2226
[#6]-@[#6](-@[#16])=!@[#6]	2221
[#5](-!@[#8])(-!@[#6])-!@[#6]	2221
[#6](-@[#16])(-@[#8])=!@[#8]	2211
[#6]=!@[#7](-!@[#8])-!@[#6]	2203
[#6]-@[#6](-!@[#8])(-!@[#8])-@[#7]	2202
[#6]-!@[#80]	2195
[#6]-!@[#15](-@[#8])(-@[#8])=!@[#8]	2192
[#6]-@[#16](=!@[#8])-@[#7]	2176
[#6]-!@[#14](-!@[#14])(-!@[#6])-!@[#6]	2176
[#6]-@[#7](-!@[#8])(-!@[#6])-@[#6]	2165
[#6]-!@[#6](-!@[#8])(-!@[#8])-!@[#7]	2163
[#7]=!@[#7]-!@[#8]	2154
[#6]=!@[#7]-!@[#15]	2149
[#8]-!@[#14](-!@[#8])(-!@[#8])-!@[#8]	2149
[#17]-!@[#40]-!@[#17]	2148
[#6]#!@[#6]-!@[#16]	2146
[#6]-!@[#14](-!@[#17])(-!@[#17])-!@[#17]	2144
[#6]:[#7](:[#6]):[#6]	2135
[#6]-!@[#15](-!@[#8])-!@[#6]	2134
[#6]-@[#7](-@[#6])(-!@[#6])-@[#6]	2128
[#6](-@[#8])(-@[#7])=!@[#7]	2106
[#6]=!@[#6](-!@[#15])-!@[#6]	2103
[#8]=!@[#15](-!@[#16])(-!@[#8])-!@[#8]	2099
[#17]-!@[#78]-!@[#17]	2077
[#6](-!@[#16])(-!@[#16])=!@[#7]	2075
[#6](=!@[#7])=!@[#7]	2071
[#6]=!@[#6]-!@[#50]	2068
[#5]-!@[#6](=!@[#8])-!@[#7]	2056
[#6]#!@[#6]-!@[#53]	2052
[#6]-@[#7](-!@[#17])-@[#6]	2051
[#16]-!@[#16]-!@[#16]	2051
[#6]-!@[#6](-!@[#53])=!@[#6]	2043
[#6]-!@[#6](-!@[#16])=!@[#16]	2036
[#6]-!@[#7](-!@[#7])(-!@[#6])-!@[#6]	2033
[#6](-!@[#17])(-!@[#8])=!@[#8]	2026
[#6]=@[#7](-@[#6])-!@[#6]	2009
[#8]=!@[#23]	2005
[#6](-!@[#8])(-!@[#7])=!@[#7]	2001
[#6]=@[#6](-!@[#53])-@[#16]	1990
[#6]-@[#7](-@[#15])-!@[#6]	1977
[#6]-!@[#15](=!@[#16])(-!@[#8])-!@[#8]	1975
[#6]-!@[#14](-!@[#17])(-!@[#6])-!@[#6]	1966
[#17]-!@[#50]	1960
[#6]-@[#6](-@[#16])(-!@[#6])-!@[#6]	1957
[#5]-@[#7](-@[#6])-@[#6]	1955
[#6](-!@[#17])-!@[#7]	1955
[#8]=!@[#33]	1953
[#6]1(-@[#7](-!@[#16])-@[#6]-@1)	1953
[#8](-!@[#16])-!@[#16]	1949
[#6]-!@[#15](=!@[#8])-!@[#6]	1948
[#7]-@[#7]-@[#16]	1947
[#7]-!@[#8]-!@[#14]	1936
[#5]-!@[#6](-@[#6])=@[#6]	1928
[#6](-!@[#7])(-@[#7])-@[#7]	1923
[#6]-!@[#6](-!@[#35])(-@[#6])-@[#6]	1918
[#6]-!@[#6](-!@[#15])=!@[#6]	1913
[#6](-!@[#8])(-!@[#8])=!@[#7]	1893
[#6]-!@[#6](-!@[#15])(-!@[#8])-!@[#6]	1889
[#6]-!@[#7]-!@[#17]	1888
[#6]-@[#6](-!@[#34])-@[#6]	1888
[#5]-!@[#7]	1883
[#6]=@[#7](-@[#7])-@[#6]	1881
[#6]-@[#7](-!@[#6])=@[#6]	1878
[#6]-!@[#6](-!@[#9])(-!@[#9])-!@[#7]	1877
[#6]-!@[#8]-!@[#17]	1867
[#6]:[#6]1(-@[#6]:[#6]:1)	1861
[#6]#@[#6]-@[#6]	1860
[#6]-@[#6](-!@[#17])(-!@[#6])-@[#6]	1852
[#8]-!@[#33]	1844
[#8]-!@[#15](-!@[#16])(=!@[#16])-!@[#8]	1822
[#30]-!@[#35]	1817
[#6]:[#6](-!@[#53]):[#7]	1815
[#7](-!@[#16])=!@[#16]	1806
[#6]-@[#16](-!@[#6])-@[#6]	1801
[#8]=!@[#14]	1799
[#6](-!@[#8])(-@[#7])-@[#7]	1784
[#5]-!@[#6](-!@[#6])-!@[#6]	1781
[#7]-!@[#35]	1780
[#6]-!@[#15](=!@[#8])(-!@[#7])-!@[#7]	1775
[#6]1(-@[#6](-!@[#35])(-!@[#35])-@[#6]-@1)	1764
[#6](-@[#16])(=!@[#7])-@[#7]	1754
[#6]=@[#7](-!@[#6])-@[#6]	1752
[#17]-!@[#30]	1746
[#6](-!@[#8])(-!@[#8])-!@[#7]	1745
[#6]-!@[#7](-!@[#8])(-@[#6])-@[#6]	1737
[#6]:[#7](-!@[#8]):[#7]	1736
[#17]-!@[#29]	1733
[#6]-!@[#6]1(-@[#6]-@[#6]=@1)	1732
[#7]-!@[#15](=!@[#8])(-!@[#7])-!@[#7]	1730
[#6]:[#6](:[#6])=@[#6]	1698
[#6]-!@[#6](-!@[#9])-!@[#7]	1698
[#8]-!@[#8]-!@[#15]	1697
[#6]-!@[#6](-!@[#14])-!@[#7]	1694
[#6]=!@[#6](-!@[#14])-!@[#6]	1687
[#6]1(:[#6]-@[#6]:1)	1686
[#7]=!@[#7]-!@[#16]	1681
[#6]-!@[#32]	1680
[#6](-@[#16])(-@[#7])-!@[#7]	1677
[#6]-!@[#6]1(-!@[#9])(-@[#6]-@[#6]-@1)	1668
[#6]-!@[#6](-!@[#35])-!@[#8]	1668
[#6]-!@[#6]1(-@[#7]-@[#6]-@1)-!@[#6]	1667
[#6]-!@[#6](-!@[#9])=!@[#8]	1661
[#6]-!@[#16](-@[#6])-@[#6]	1654
[#6]-!@[#6]-!@[#32]	1651
[#6]-@[#6](-@[#8])(-@[#8])-@[#7]	1646
[#6]-@[#6](-!@[#9])-@[#7]	1634
[#6]=@[#6](-@[#15])-@[#6]	1627
[#8]-!@[#16](-!@[#16])(=!@[#8])=!@[#8]	1625
[#6]-@[#7](-!@[#7])=@[#7]	1624
[#7]-!@[#15](=!@[#16])(-!@[#8])-!@[#8]	1622
[#6]-!@[#6](-@[#15])-@[#6]	1619
[#6]-!@[#15](=!@[#8])(-@[#6])-@[#6]	1611
[#6]=@[#6](-!@[#14])-@[#8]	1605
[#5]-!@[#7](-!@[#6])-!@[#6]	1604
[#6]-!@[#7](-!@[#8])-!@[#7]	1602
[#6]-@[#6](-!@[#15])-@[#7]	1600
[#7]-@[#16](=!@[#8])-@[#7]	1598
[#6]=!@[#44](-!@[#17])-!@[#17]	1595
[#8]=!@[#16](-!@[#8])(-!@[#8])=!@[#8]	1593
[#6]-@[#6](=!@[#7])-@[#7]	1583
[#6]-@[#6](-!@[#35])-@[#8]	1579
[#6]-!@[#32](-!@[#6])(-!@[#6])-!@[#6]	1577
[#6]-@[#6](-!@[#9])-@[#8]	1574
[#17]-!@[#26]	1570
[#6]:[#6](-!@[#80]):[#6]	1565
[#6]-@[#6](-!@[#9])(-@[#6])-!@[#6]	1559
[#6]=@[#6](-!@[#15])-@[#8]	1559
[#6]:[#7](=@[#6]):[#6]	1554
[#6]=!@[#6](-!@[#9])-!@[#8]	1554
[#6](-!@[#14])-!@[#14]	1547
[#6]-!@[#15](-!@[#8])(-!@[#8])-!@[#8]	1544
[#5]-!@[#6](:[#7]):[#6]	1542
[#6]-@[#6](-!@[#17])-@[#8]	1533
[#6]-@[#6](-!@[#53])-@[#7]	1526
[#6]-!@[#14](-@[#8])(-@[#6])-!@[#6]	1526
[#6]-!@[#7](-!@[#8])=!@[#7]	1525
[#6]:[#7](-@[#7]):[#6]	1521
[#6]-@[#6]1(-@[#8])(-@[#6]-@[#6]-@1)	1519
[#6]-@[#6](-@[#8])(-!@[#7])-@[#6]	1515
[#6]-!@[#6](-@[#8])(-@[#8])-!@[#7]	1515
[#7]-!@[#16](-!@[#17])(=!@[#8])=!@[#8]	1512
[#7]-!@[#16]-!@[#7]	1509
[#6]-!@[#6](-!@[#35])(-!@[#9])-!@[#9]	1500
[#6]-@[#6](-!@[#53])=@[#7]	1497
[#8]=!@[#43]	1493
[#6]-!@[#16](-!@[#8])(-!@[#8])-!@[#8]	1480
[#5]-!@[#5]	1479
[#6]-!@[#6]=!@[#44]	1476
[#6]-!@[#8]-!@[#9]	1475
[#6](-!@[#7])(-!@[#7])-!@[#7]	1472
[#6]-@[#6](-!@[#35])(-!@[#35])-@[#6]	1470
[#6](-@[#16])-@[#16]	1469
[#6]-!@[#14](-@[#8])(-@[#8])-@[#8]	1458
[#6]-@[#8]=@[#6]	1453
[#6]-!@[#6](-!@[#8])(-@[#8])-@[#8]	1449
[#6](-!@[#8])(-!@[#8])-!@[#8]	1449
[#6]-@[#6](-!@[#9])=@[#7]	1445
[#6]=@[#6]-@[#34]	1445
[#5]=!@[#8]	1439
[#6]-@[#6](-@[#16])-@[#8]	1430
[#5]-!@[#6](-@[#16])=@[#6]	1430
[#15]-!@[#15]-!@[#15]	1429
[#6]#!@[#6]-!@[#15]	1424
[#6]-!@[#7](-@[#16])-@[#7]	1414
[#6]-!@[#6](-!@[#16])(-!@[#16])-!@[#6]	1410
[#6]-!@[#6](-@[#15])=@[#6]	1410
[#6]-!@[#6]1(-@[#16]-@[#6]-@1)	1409
[#5]-!@[#6](=@[#6])-@[#6]	1408
[#17]-!@[#26]-!@[#17]	1407
[#6](-!@[#16])-!@[#15]	1400
[#6]-!@[#15](=!@[#8])(-!@[#8])-!@[#7]	1400
[#6]-!@[#6](-@[#7])(-@[#7])-!@[#7]	1398
[#5](-!@[#8])-!@[#6]	1380
[#6]-!@[#6]-!@[#13]	1378
[#6]-!@[#6](-!@[#17])-!@[#9]	1367
[#6](-@[#16])-@[#8]	1367
[#5](-!@[#9])(-!@[#9])(-@[#7])-@[#7]	1364
[#6]-!@[#6]-!@[#80]	1362
[#5]-@[#7](-@[#6])=@[#6]	1359
[#6]-@[#14](-!@[#6])(-!@[#6])-@[#6]	1352
[#6]1(-@[#8]-@[#7]-@1)	1351
[#6]-@[#15]-@[#6]	1346
[#8]=!@[#53]	1339
[#6]=@[#6](-@[#16])-!@[#14]	1339
[#6]-@[#6](-!@[#9])(-!@[#8])-@[#6]	1329
[#6]-!@[#7](-@[#15])-@[#7]	1326
[#6]-!@[#6](=!@[#15])-!@[#6]	1321
[#6]:[#6](-!@[#15]):[#7]	1305
[#6]-!@[#6](-!@[#15])(-!@[#7])-!@[#6]	1300
[#6]-@[#6](-@[#8])(-@[#8])-!@[#6]	1297
[#6]-!@[#6](-!@[#7])(-!@[#7])-!@[#7]	1296
[#6]-!@[#6](-!@[#16])(-!@[#8])-!@[#6]	1292
[#6]-!@[#14](-!@[#17])(-!@[#17])-!@[#6]	1279
[#6]-!@[#13]	1274
[#6](-!@[#8])(-@[#8])-@[#8]	1271
[#6]-@[#6](-@[#15])-@[#6]	1269
[#5]-!@[#6](-@[#7])=@[#6]	1269
[#6]-!@[#52]-!@[#6]	1260
[#8]-!@[#16](=!@[#8])-!@[#8]	1255
[#6]-!@[#6]=!@[#15]	1252
[#6]-@[#6](-!@[#16])(-@[#6])-!@[#6]	1250
[#6]-@[#7](-!@[#8])=@[#7]	1248
[#6]=!@[#15]	1247
[#6]-!@[#15](-!@[#7])-!@[#6]	1238
[#6](-!@[#15])(-!@[#15])-!@[#7]	1231
[#5]-!@[#6](-@[#7])-@[#6]	1222
[#6]-@[#7](-!@[#6])(-@[#6])-!@[#6]	1219
[#17]-!@[#80]	1216
[#16]-!@[#16]	1216
[#6](-!@[#17])(-!@[#9])(-!@[#9])-!@[#8]	1214
[#6]-!@[#6](-!@[#34])-!@[#6]	1210
[#6]-!@[#7](-!@[#14])-!@[#14]	1207
[#6]-@[#6](-!@[#16])(-!@[#16])-@[#6]	1184
[#6]:[#7](:[#7])-!@[#6]	1177
[#6]-!@[#6]1(-!@[#17])(-@[#6]-@[#6]-@1)	1177
[#6](=!@[#7])(-@[#7])-@[#7]	1171
[#6](-!@[#16])-!@[#9]	1170
[#6]:[#6](-!@[#32]):[#6]	1168
[#6]=!@[#6](-!@[#15])-!@[#7]	1168
[#6]-!@[#6](-!@[#7])(-@[#7])-@[#6]	1164
[#6]:[#6](-!@[#52]):[#6]	1164
[#6]-!@[#6](-!@[#17])-!@[#16]	1162
[#6]=@[#6](-!@[#14])-@[#7]	1161
[#6](-@[#16])(-!@[#7])-@[#7]	1157
[#6](-@[#7])(-@[#7])-@[#7]	1148
[#7](=!@[#8])-!@[#8]	1147
[#6]=@[#6](-@[#34])-!@[#6]	1145
[#6]-!@[#15](=!@[#16])(-!@[#6])-!@[#6]	1143
[#6]-!@[#6](-@[#14])=@[#6]	1142
[#30]-!@[#53]	1141
[#6]1(-@[#7]=@[#7]-@1)	1125
[#6]:[#6]1(-@[#6]-@[#6]:1)	1123
[#6]-!@[#6](-!@[#35])(-!@[#35])-!@[#6]	1120
[#6]1(-@[#7](-!@[#15])-@[#6]-@1)	1114
[#6]-@[#7](=!@[#8])-@[#7]	1113
[#8]=!@[#16](-!@[#8])-!@[#8]	1111
[#5](=!@[#8])-!@[#6]	1109
[#6]-!@[#16]-!@[#17]	1108
[#5]-@[#6](-@[#6])-@[#6]	1106
[#7]-!@[#7]-!@[#15]	1103
[#6]-!@[#6](-@[#16])(-@[#8])-!@[#6]	1103
[#6]-!@[#6](-@[#34])=@[#6]	1103
[#8]-!@[#35]	1102
[#5]-@[#6](=@[#6])-@[#6]	1100
[#6]1(-@[#6](-@[#8])-@[#6]-@1)	1098
[#6](-!@[#17])(-!@[#17])(-!@[#17])-!@[#16]	1096
[#8]-!@[#53]	1093
[#6]-!@[#6](-!@[#35])-!@[#7]	1090
[#6]=!@[#6](-!@[#53])-!@[#6]	1085
[#7]-!@[#16]-!@[#16]	1085
[#6]-!@[#14](-@[#8])-@[#8]	1085
[#6]-@[#6]1(-!@[#7])(-@[#6]-@[#6]-@1)	1084
[#6](-@[#7])(-!@[#7])-@[#7]	1078
[#6]-!@[#7](-!@[#16])(-!@[#6])-!@[#6]	1077
[#6](=!@[#16])-!@[#7]	1077
[#6]-@[#6]-@[#34]	1076
[#6]-!@[#6](-!@[#53])-!@[#7]	1074
[#6]-@[#7]1(-@[#6]-@[#6]-@1)	1072
[#6]1(-@[#6]-@[#6]=@1)	1071
[#6]-@[#6](-!@[#15])-@[#8]	1063
[#6]-!@[#33]	1059
[#7]-!@[#16]-!@[#8]	1059
[#6]-@[#6](-!@[#16])(-!@[#8])-@[#6]	1054
[#6]-!@[#6](-!@[#8])(-!@[#7])-!@[#7]	1054
[#15]-!@[#35]	1054
[#7]-!@[#14]	1053
[#6]-@[#6](-!@[#16])(-!@[#7])-@[#6]	1053
[#6]-!@[#6]-!@[#33]	1043
[#6]-!@[#7](-!@[#7])(-@[#6])-@[#6]	1029
[#6]-@[#7](-!@[#8])(-@[#6])-@[#6]	1026
[#6](-!@[#16])-!@[#14]	1021
[#7]-!@[#15](-@[#8])-@[#8]	1018
[#6]-!@[#7](-@[#7])=@[#7]	1016
[#6]-!@[#6](-@[#34])=@[#7]	1014
[#6]-@[#15](-!@[#8])(-@[#8])=!@[#8]	1012
[#8]=!@[#15]-!@[#8]	1011
[#6]-@[#7](-@[#15])-@[#6]	1009
[#8]-!@[#14]-!@[#8]	1006
[#5](-!@[#7])-!@[#6]	1005
[#6]-!@[#14](-@[#14])(-@[#8])-!@[#6]	1005
[#6]-!@[#6](-!@[#14])=!@[#8]	1000
[#6]:[#6](-!@[#14]):[#7]	1000
[#6]-@[#16]-@[#15]	1000
[#6]-!@[#7](-@[#7])(-@[#6])-!@[#6]	996
[#6]-@[#6](-@[#7])(-!@[#7])-@[#6]	995
[#6]-!@[#50](-!@[#8])(-!@[#6])-!@[#6]	995
[#6](-@[#16])(-@[#16])=!@[#7]	993
[#8]-!@[#15]-!@[#8]	993
[#5](-@[#7])-@[#7]	991
[#6](-!@[#17])-!@[#14]	987
[#6]1(-@[#6](=!@[#8])-@[#6]-@1)	986
[#6]-@[#6](-!@[#14])-@[#8]	985
[#6]-@[#6](-!@[#16])-@[#16]	982
[#6]-@[#6](-!@[#17])(-!@[#8])-@[#6]	981
[#6]#!@[#7]-!@[#7]	979
[#6]=!@[#7](-!@[#8])-!@[#8]	978
[#6]=@[#7](-!@[#8])-@[#7]	977
[#6]-@[#6](-!@[#35])(-@[#6])-!@[#6]	976
[#17]-!@[#25]	976
[#6]=@[#7](-!@[#7])-@[#6]	974
[#6]-@[#6](-!@[#17])(-!@[#7])-@[#6]	973
[#6]-!@[#16](=!@[#7])-!@[#6]	973
[#5]-!@[#6](=!@[#6])-!@[#6]	969
[#8](-!@[#15])-!@[#14]	967
[#6]-!@[#7](-!@[#6])=!@[#6]	967
[#6](-!@[#14])(-!@[#8])-!@[#8]	964
[#17]-!@[#46]-!@[#17]	963
[#6]-@[#7]=@[#34]	962
[#6]-@[#6](-!@[#50])-@[#6]	958
[#6]-!@[#16](-!@[#8])(-!@[#8])-!@[#6]	956
[#7]=@[#34]=@[#7]	954
[#6]=@[#6](-@[#8])-@[#8]	952
[#6]-!@[#33](=!@[#8])(-!@[#8])-!@[#8]	952
[#7]-!@[#53]	948
[#17]-!@[#44]-!@[#17]	948
[#6]=!@[#24]	946
[#6]-!@[#6](-!@[#17])(-!@[#7])-!@[#6]	943
[#6]-!@[#7](-!@[#17])-!@[#6]	941
[#6]-@[#6](-@[#16])(-@[#8])-@[#6]	938
[#8]-!@[#15](=!@[#8])-!@[#8]	937
[#6]-@[#15](-!@[#6])-@[#6]	934
[#6](-!@[#17])(-@[#8])=@[#7]	933
[#6]-@[#34]-@[#7]	923
[#6]-!@[#6](-!@[#53])-!@[#8]	921
[#8]=!@[#34]	919
[#6]=@[#7]-@[#15]	919
[#7](-!@[#16])=!@[#8]	917
[#6]-!@[#50](-!@[#8])(-!@[#8])-!@[#6]	916
[#5]-@[#6]=@[#6]	915
[#6]=!@[#40]	915
[#6]-!@[#8]=!@[#6]	914
[#6]-@[#6](-!@[#35])(-!@[#6])-@[#6]	912
[#6]-!@[#6](-!@[#16])-!@[#15]	912
[#6]-!@[#15](-@[#8])(=!@[#8])-@[#7]	911
[#7]=!@[#15]	910
[#5]-!@[#6]-!@[#8]	909
[#6]-!@[#16](-!@[#8])(-!@[#6])-!@[#6]	904
[#6]:[#7](:[#7])-@[#6]	898
[#6]-!@[#6]1(=@[#6]-@[#6]-@1)	895
[#7]-@[#16](-!@[#8])(-!@[#8])-@[#7]	891
[#8]-!@[#15](-!@[#16])(=!@[#8])-!@[#8]	890
[#15]=!@[#34]	888
[#6]:[#6](-!@[#51]):[#6]	887
[#6]-!@[#8]-!@[#53]	881
[#6]#!@[#6]-!@[#35]	879
[#15]-!@[#15](-!@[#15])-!@[#15]	876
[#6]-@[#15](-!@[#8])(=!@[#8])-@[#7]	875
[#8]-!@[#15](=!@[#16])(-!@[#16])-!@[#8]	873
[#5](-@[#6])-@[#6]	872
[#6]-!@[#15]-!@[#8]	866
[#6]-!@[#6]1(-@[#7]=@[#7]-@1)-!@[#6]	864
[#6](-!@[#15])(-!@[#8])=!@[#8]	860
[#6]-!@[#6](=!@[#15])-!@[#7]	858
[#5]-@[#7](-@[#6])-!@[#6]	857
[#6]=@[#6](-@[#16])-@[#8]	856
[#6]-@[#6](-@[#15])-!@[#6]	854
[#7]-@[#16](-@[#8])(=!@[#8])=!@[#8]	854
[#6]=@[#6](-!@[#50])-@[#16]	853
[#6]:[#6](=@[#8]):[#6]	852
[#6]-!@[#6]-!@[#52]	852
[#6]-!@[#7](-!@[#16])-!@[#15]	850
[#6]-@[#7](=@[#7])-!@[#6]	847
[#6]-!@[#15](-!@[#15])-!@[#15]	847
[#7](-!@[#14])-!@[#14]	845
[#13]-!@[#17]	842
[#6](-@[#16])(-@[#16])(-@[#7])-@[#7]	841
[#17]-!@[#27]	835
[#6]=@[#7](-@[#7])-!@[#6]	834
[#6]-!@[#6](-!@[#50])=!@[#6]	830
[#6](-@[#8])(-@[#8])-!@[#7]	826
[#6]-!@[#80]-!@[#17]	824
[#6](=!@[#16])(-!@[#8])-!@[#8]	824
[#6]-!@[#6](-!@[#15])=!@[#7]	821
[#8]=!@[#16](-@[#8])(-@[#8])=!@[#8]	821
[#6](-!@[#53])-!@[#8]	818
[#7]-@[#15](-@[#8])(=!@[#8])-!@[#7]	817
[#8]-!@[#14](-!@[#8])-!@[#8]	817
[#6]=@[#6]-@[#14]	816
[#6](-!@[#9])-!@[#7]	816
[#6]1(-@[#6]=@[#6]-@1)	812
[#6]-@[#7](-!@[#7])(-!@[#6])-@[#6]	811
[#6]#!@[#6]-!@[#17]	810
[#7](-!@[#15])=!@[#15]	806
[#6]-!@[#14](-!@[#8])(-@[#8])-@[#8]	806
[#6]-!@[#6](-!@[#16])(-!@[#9])-!@[#6]	805
[#6](-@[#16])(-@[#16])=!@[#16]	803
[#6]-@[#6](-!@[#17])(-@[#6])-!@[#6]	802
[#6](-!@[#16])=!@[#7]	801
[#6]-@[#6](-!@[#9])(-!@[#7])-@[#6]	799
[#6]=!@[#6](-!@[#17])-!@[#7]	798
[#17]-!@[#25]-!@[#17]	797
[#7]=!@[#7](-!@[#8])-!@[#7]	795
[#6]=!@[#6](-!@[#16])-!@[#8]	795
[#6]-!@[#6](-!@[#14])-!@[#14]	794
[#6]-@[#6](-@[#16])(-@[#7])-@[#7]	793
[#8]=!@[#42]	792
[#6]-@[#6](=!@[#16])-@[#8]	788
[#6]-!@[#14](-!@[#7])-!@[#6]	788
[#6]=@[#6]=@[#6]	786
[#6]-!@[#8]-!@[#35]	784
[#6]-!@[#34]-!@[#34]	783
[#6]-!@[#6](-!@[#35])=!@[#8]	782
[#9]-!@[#51]	779
[#6](-!@[#9])(-@[#7])=@[#7]	779
[#5]-!@[#16]	778
[#6]-!@[#16]-!@[#50]	772
[#6]-!@[#14](-@[#14])(-@[#6])-!@[#6]	772
[#6]=!@[#6](-@[#8])-@[#8]	771
[#6](-!@[#15])(=!@[#8])-!@[#7]	771
[#7]-!@[#15](-!@[#16])(-!@[#8])=!@[#8]	769
[#6]-!@[#6](-@[#16])(-!@[#8])-@[#6]	768
[#6]-@[#6](-!@[#14])(-@[#8])-!@[#6]	767
[#6](-@[#16])(-!@[#16])=@[#7]	767
[#6]-!@[#16](=!@[#8])(-!@[#8])-!@[#7]	767
[#7]-@[#15](-!@[#8])-@[#7]	764
[#6]-!@[#6]1(-@[#6]=@[#6]-@1)-!@[#6]	759
[#6]-!@[#6](-!@[#16])(-@[#7])-@[#6]	755
[#6]=@[#6](-@[#15])-!@[#6]	755
[#5]-!@[#17]	755
[#6]-@[#7](-!@[#35])-@[#6]	754
[#8]-!@[#13]	753
[#6]-@[#6](-@[#8])(-@[#7])-!@[#6]	751
[#14]-!@[#14]	748
[#6]-@[#6]1(-@[#7]-@[#6]-@1)-@[#6]	744
[#6](-!@[#53])(-@[#7])=@[#7]	741
[#7]-!@[#15](-@[#8])(-@[#8])=!@[#8]	741
[#6]-@[#6](-!@[#8])(-!@[#8])-@[#8]	740
[#8]=!@[#16](-@[#8])-@[#8]	740
[#6]-!@[#6](-!@[#8])(-@[#7])-@[#7]	738
[#5]-@[#7]-@[#6]	736
[#6]-@[#16](=!@[#8])(=!@[#7])-@[#6]	735
[#6]=!@[#34]	731
[#6]-!@[#6](-@[#15])(-@[#6])-!@[#6]	729
[#6](-!@[#35])(=@[#7])-@[#7]	729
[#6]=@[#6](-@[#16])-!@[#16]	727
[#6](-!@[#53])-!@[#7]	724
[#6]-!@[#13](-!@[#6])-!@[#6]	724
[#6]1(-@[#6](-!@[#15])(-!@[#7])-@[#6]-@1)	723
[#6]-!@[#6](-!@[#17])(-!@[#8])-!@[#6]	722
[#14]-!@[#35]	722
[#6]1(-@[#6]2(-@[#6]-@1(-@[#6]-@2)))	719
[#6]1(-@[#6](-!@[#17])-@[#6]-@1)	718
[#6]-!@[#6](-!@[#16])-!@[#9]	717
[#15]-!@[#53]	717
[#7]-@[#16](-@[#8])=!@[#8]	717
[#6](-!@[#35])(-!@[#35])(-!@[#35])-!@[#16]	716
[#17]-!@[#28]	712
[#6]-!@[#15](=!@[#16])(-!@[#7])-!@[#6]	711
[#5]-!@[#7](-@[#7])-@[#6]	708
[#6]-!@[#6](-!@[#17])(-!@[#9])-!@[#6]	708
[#6]-@[#6](-@[#8])(-!@[#8])-@[#7]	705
[#6](-@[#16])(:[#7]):[#7]	705
[#6](-!@[#16])(-!@[#16])-!@[#7]	704
[#6]-!@[#6](-!@[#17])(-!@[#17])-!@[#9]	703
[#6]-@[#15](=!@[#8])(-!@[#7])-@[#6]	703
[#6]-@[#15](-!@[#8])(=!@[#8])-@[#6]	697
[#6]-!@[#6]=!@[#74]	696
[#6]-@[#15](-@[#8])(=!@[#8])-!@[#6]	696
[#6](-@[#8])(-!@[#8])=@[#7]	695
[#6]-@[#16]-@[#8]	694
[#6]-@[#6](-!@[#35])-@[#7]	692
[#6](-!@[#16])(-!@[#16])=!@[#8]	692
[#6]-!@[#15](-!@[#8])(-!@[#8])-!@[#6]	692
[#6]=!@[#6]-!@[#34]	691
[#17]-!@[#45]	690
[#6]-!@[#6](-!@[#17])(-!@[#17])-!@[#8]	689
[#6]-!@[#15](=!@[#8])(-@[#7])-@[#7]	689
[#6]-@[#6](-!@[#15])(-!@[#7])-@[#6]	687
[#7]-!@[#8]-!@[#7]	685
[#6]1(-@[#8]-@[#8]-@1)	685
[#8]-!@[#17](=!@[#8])(-!@[#8])-!@[#8]	683
[#6]:[#6](-!@[#83]):[#6]	680
[#6]-!@[#14](-!@[#14])(-!@[#8])-!@[#6]	679
[#6]-!@[#14](-!@[#17])-!@[#17]	679
[#6]=@[#6](-@[#16])-!@[#15]	676
[#7](-!@[#8])=!@[#8]	675
[#6]=!@[#7]-!@[#14]	674
[#6]1(-@[#7]-@[#7]-@1)	673
[#6]-!@[#6](-!@[#53])(-!@[#7])-!@[#6]	671
[#5]-@[#6](=@[#6])-!@[#6]	670
[#7]-@[#16]-@[#16]	668
[#8]-!@[#15](-!@[#15])-!@[#15]	668
[#8]-!@[#14](=!@[#8])-!@[#8]	668
[#6]-@[#6](-!@[#9])(-@[#8])-!@[#6]	667
[#6]-@[#6](-@[#8])(-@[#8])-@[#8]	667
[#6]-@[#6]1(-@[#6]-@[#6]=@1)	666
[#6]-@[#6](-!@[#16])(-@[#8])-!@[#6]	666
[#6]=!@[#6](-!@[#17])-!@[#16]	665
[#6]-@[#6](-@[#15])=!@[#6]	663
[#6]-!@[#16]-!@[#14]	663
[#6]-!@[#15](-@[#8])-@[#8]	663
[#6]-@[#7](-!@[#7])=@[#6]	662
[#6]=!@[#6](-!@[#50])-!@[#6]	661
[#6]-!@[#14](-!@[#6])(-@[#6])-@[#6]	660
[#6]=@[#15]-@[#6]	659
[#6]-@[#7](-!@[#8])(-@[#6])-!@[#6]	657
[#28]-!@[#35]	657
[#6]-@[#6](-!@[#17])-@[#16]	656
[#7]=!@[#16](=!@[#8])=!@[#8]	656
[#17]-!@[#77]	655
[#8]-!@[#15](-!@[#16])(-!@[#8])=!@[#8]	654
[#6]-!@[#6](-!@[#14])(-!@[#8])-!@[#6]	651
[#5](-@[#7])(-@[#7])-!@[#6]	651
[#6]-@[#15](-@[#8])(=!@[#8])-!@[#8]	650
[#6]-!@[#6](-!@[#16])-!@[#14]	649
[#6]-@[#16](-@[#6])-!@[#6]	649
[#6]-!@[#7](-!@[#15])-!@[#7]	646
[#8]-@[#14]-@[#8]	645
[#6]-@[#14](-@[#8])-!@[#6]	645
[#8](-@[#15])-@[#15]	644
[#6](-!@[#17])(-!@[#17])(-!@[#16])-!@[#9]	643
[#6](-!@[#16])(-!@[#16])=!@[#16]	643
[#6]-@[#6](-@[#8])(-@[#7])-@[#7]	642
[#7]-@[#8]-@[#16]	639
[#6]-@[#14](-@[#6])(-!@[#6])-!@[#6]	638
[#6]=!@[#16](=!@[#8])=!@[#8]	637
[#6]-@[#7](-@[#8])-!@[#8]	630
[#6]-!@[#14](-!@[#16])(-!@[#6])-!@[#6]	629
[#6](-@[#7])(-@[#7])(-@[#7])-@[#7]	628
[#6]-@[#7](-!@[#9])-@[#6]	626
[#6]1(-@[#8]-@[#6]=@1)	625
[#6]-!@[#14](-!@[#14])-!@[#6]	624
[#6]-!@[#6](-!@[#9])(-!@[#7])-!@[#6]	622
[#6]-!@[#6](=!@[#16])-!@[#16]	622
[#6](-!@[#17])-!@[#17]	622
[#6]-!@[#14](-@[#7])(-@[#6])-!@[#6]	622
[#6]-!@[#7]1(-@[#8]-@[#6]-@1)	621
[#6]-!@[#14]-!@[#14]	620
[#6]-@[#7](-!@[#15])-@[#7]	619
[#6]-@[#6](-!@[#9])(-!@[#9])-@[#7]	617
[#6]-@[#14](-@[#8])(-!@[#6])-!@[#6]	617
[#6]=@[#16]-@[#6]	615
[#6]-!@[#6]1(-@[#6]=@[#6]-@1)	613
[#53]-!@[#53]	613
[#7]=@[#15](-!@[#8])(-!@[#8])-@[#7]	612
[#8]-!@[#13]-!@[#8]	612
[#7]=@[#15](-!@[#17])(-!@[#17])-@[#7]	610
[#6]-!@[#7](-!@[#16])(-@[#6])-@[#6]	607
[#5]-!@[#6]#!@[#6]	606
[#6]-!@[#17]-!@[#6]	606
[#6]=!@[#7]-!@[#17]	605
[#7]-!@[#15](-!@[#8])-!@[#7]	603
[#6]1(-@[#8]-@[#6]-@1(-!@[#8]))	601
[#6]-@[#6](-!@[#16])(-@[#7])-@[#6]	600
[#5]-!@[#6]-!@[#16]	598
[#6]-!@[#33](-!@[#6])(-!@[#6])-!@[#6]	598
[#6]1(-@[#7]-@[#6]-@1(=!@[#8]))	597
[#5](-!@[#6])(-@[#6])-@[#6]	593
[#6]-!@[#32](-!@[#6])-!@[#6]	593
[#6]-!@[#7](-@[#14])-@[#14]	592
[#6]-!@[#6]1(-!@[#35])(-@[#6]-@[#6]-@1)	592
[#6]:[#6](-!@[#82]):[#6]	591
[#6]1(-@[#7](-!@[#7])-@[#6]-@1)	590
[#6]-!@[#33](-!@[#6])-!@[#6]	590
[#6]-!@[#15](-!@[#7])(-!@[#7])=!@[#7]	590
[#6](-!@[#17])(-@[#7])-@[#7]	588
[#6]-!@[#6](-!@[#7])(-@[#7])-@[#7]	587
[#6](-!@[#35])-!@[#8]	587
[#6]-!@[#7]1(-@[#6]-@[#6]-@1)-!@[#6]	586
[#6]-!@[#6](=!@[#40])-!@[#6]	586
[#6]-!@[#6](-@[#14])-@[#6]	586
[#6]-@[#6](-!@[#14])-@[#7]	586
[#6]-!@[#6]1(-@[#8])(-@[#6]-@[#6]-@1)	583
[#6]-!@[#6](-!@[#17])(-!@[#17])-!@[#16]	582
[#5](-@[#6])(-@[#6])-!@[#6]	580
[#6]-!@[#14]-!@[#7]	579
[#8]-!@[#8]-!@[#14]	578
[#6](-!@[#53])(:[#7]):[#7]	578
[#5]-!@[#5]-!@[#6]	577
[#5](-@[#8])(-!@[#6])-@[#6]	577
[#6]-@[#7](-@[#6])=!@[#6]	576
[#6]=@[#6](-!@[#9])-@[#8]	573
[#6](-!@[#8])(-!@[#7])-!@[#7]	572
[#6](-!@[#17])-!@[#15]	571
[#6]-@[#8]-@[#50]	570
[#6]=!@[#22]	569
[#6]-@[#6](-!@[#16])(-@[#7])-!@[#6]	568
[#5]-@[#7](-!@[#6])-@[#6]	567
[#5]-!@[#6](-!@[#6])(-!@[#6])-!@[#6]	566
[#6]-!@[#6](-!@[#15])-!@[#9]	564
[#16]-@[#16]-@[#16]	563
[#6]-!@[#6](-!@[#34])=!@[#8]	562
[#8]-!@[#15]-!@[#15]	562
[#6]-!@[#8]-!@[#80]	561
[#6](-!@[#35])(:[#7]):[#7]	561
[#7](-!@[#8])-!@[#8]	558
[#6](-!@[#15])(-!@[#8])-!@[#8]	558
[#6]-!@[#7](-!@[#17])-!@[#17]	556
[#35]-!@[#50]	556
[#6]-@[#15](-@[#6])-@[#6]	556
[#6]=@[#6]1(-@[#6]=@[#6]-@1)	553
[#6]-!@[#6](-!@[#16])(-@[#7])-@[#7]	553
[#17]-!@[#29]-!@[#17]	552
[#6]-!@[#15](=!@[#16])(-!@[#8])-!@[#6]	552
[#6]-!@[#6](-!@[#17])(-!@[#17])-!@[#7]	551
[#6]-!@[#6]1(-!@[#15])(-@[#6]-@[#6]-@1)	550
[#6]-!@[#6](=!@[#24])-!@[#8]	548
[#6]-!@[#6](-!@[#50])-!@[#6]	546
[#6]-!@[#6](-!@[#53])(-!@[#9])-!@[#9]	546
[#17]-!@[#51]	546
[#6]-!@[#7](-!@[#9])-!@[#9]	545
[#6]-@[#16](=!@[#7])-@[#6]	541
[#6]-!@[#16](-!@[#8])(-!@[#8])-!@[#7]	541
[#7]-!@[#15](-!@[#7])(-!@[#7])-!@[#7]	541
[#7]-!@[#15](-!@[#16])(=!@[#8])-!@[#7]	541
[#8](-!@[#16])-!@[#15]	538
[#6]1(-@[#6]2(-@[#6]-@[#6]-@2)-@[#6]-@1)	538
[#6]=!@[#6](-@[#34])-@[#7]	535
[#6]-@[#6](-!@[#17])(-!@[#9])-@[#6]	532
[#6]-@[#6](-!@[#35])-@[#16]	531
[#8]-!@[#13](-!@[#8])-!@[#8]	530
[#6](=!@[#16])(-!@[#16])-!@[#8]	529
[#6]-!@[#16](=!@[#16])(=!@[#8])-!@[#8]	529
[#6]-!@[#15](-!@[#7])(=!@[#7])-!@[#6]	526
[#6]-@[#7](-@[#16])-!@[#7]	525
[#6]-!@[#6](-!@[#53])(-!@[#6])-!@[#6]	524
[#6](-@[#16])(-@[#16])=!@[#8]	523
[#6](-!@[#35])-!@[#16]	523
[#6](-!@[#53])(-@[#16])=@[#7]	522
[#6]-@[#6](-!@[#35])(-!@[#8])-@[#6]	520
[#6](-@[#15])-@[#8]	519
[#14]=!@[#40]	519
[#6]-@[#6](-!@[#15])(-@[#6])-@[#6]	518
[#5]-!@[#6](=!@[#8])-!@[#6]	518
[#6]-!@[#80]-!@[#8]	516
[#6]-@[#6](=@[#8])-!@[#6]	516
[#16]-!@[#35]	516
[#6]-!@[#13]-!@[#6]	516
[#6](-@[#14])-@[#14]	514
[#5]-!@[#8]-!@[#7]	513
[#6]-@[#6](-@[#16])(-@[#8])-@[#7]	512
[#5]-!@[#5](-!@[#5])-!@[#5]	511
[#6]=@[#6](-!@[#50])-@[#7]	510
[#5](-!@[#8])(-@[#8])-@[#8]	510
[#6]1(-@[#6](-!@[#35])-@[#6]-@1)	508
[#6](-!@[#15])(-@[#7])=@[#7]	508
[#6]-!@[#15](-!@[#17])-!@[#17]	508
[#6]-@[#7](-!@[#7])(-@[#6])-!@[#6]	507
[#6]-@[#7](-!@[#8])-@[#8]	507
[#6]-!@[#7]-!@[#9]	506
[#5](-!@[#7])(-!@[#7])-!@[#7]	506
[#6]-!@[#7](-@[#8])-@[#7]	503
[#6]1(-@[#6]-@[#6]:1)	503
[#6]-!@[#14](=!@[#40])-!@[#6]	501
[#6]1(-@[#6](-!@[#14])-@[#6]-@1)	500
[#6]-!@[#14](-!@[#7])(-!@[#7])-!@[#6]	499
[#6]-!@[#6](=!@[#74])-!@[#6]	498
[#5]-!@[#16]-!@[#8]	498
[#6]-!@[#14](-@[#14])(-@[#14])-!@[#6]	498
[#6]-!@[#6](-!@[#14])(-!@[#8])-!@[#8]	497
[#6]-!@[#53](=!@[#8])=!@[#8]	493
[#6]-!@[#6](-!@[#17])(-@[#7])-@[#6]	492
[#6](-!@[#16])(=!@[#8])-!@[#8]	491
[#6]-@[#52]-@[#6]	491
[#6]-!@[#14](-@[#8])(-!@[#6])-@[#6]	491
[#8](-!@[#15])-!@[#9]	490
[#8](-!@[#50])-!@[#50]	490
[#6]-!@[#6](-!@[#14])(-@[#6])-@[#6]	487
[#17]-!@[#32]	486
[#5]-@[#8]-@[#5]	485
[#7]-!@[#7](-!@[#8])-!@[#7]	485
[#6]-!@[#15](-!@[#16])(-!@[#8])=!@[#8]	485
[#7]-@[#7](-!@[#8])-@[#7]	482
[#6]-@[#14](-@[#6])(-@[#6])-@[#6]	481
[#6]-@[#6](-!@[#15])(-!@[#8])-@[#6]	480
[#6]-!@[#7](=@[#7])-@[#7]	479
[#5](-!@[#9])(-!@[#9])-!@[#7]	479
[#5]-!@[#5]-!@[#5]	478
[#6]-@[#6](-!@[#16])(-!@[#9])-@[#6]	476
[#6](-@[#16])(-@[#16])=@[#7]	475
[#6]-!@[#53]=!@[#8]	475
[#28](-!@[#35])-!@[#35]	475
[#6]-!@[#15](=!@[#16])(-!@[#7])-!@[#7]	475
[#6]-@[#7](-!@[#16])=@[#6]	474
[#6]-!@[#7](-!@[#7])=!@[#6]	473
[#6]-@[#6](-!@[#16])(-!@[#16])-@[#7]	473
[#6]=@[#6](:[#6]):[#6]	472
[#17]-!@[#79]	472
[#6]-!@[#7]1(-@[#7]-@[#7]-@1)	469
[#6]-!@[#6](-!@[#9])(-@[#8])-@[#6]	469
[#6](-!@[#9])(=!@[#8])-!@[#7]	469
[#6]-!@[#7](-!@[#15])-!@[#15]	467
[#6]-!@[#16](=!@[#8])=!@[#8]	467
[#6]-!@[#7](-@[#16])=@[#6]	466
[#6](-@[#8])(-@[#7])-!@[#7]	466
[#8]-!@[#15](-!@[#8])(-!@[#8])-!@[#8]	464
[#6]-!@[#6](-!@[#14])(-!@[#7])-!@[#6]	462
[#7](=!@[#15])-!@[#14]	461
[#6]-!@[#16](-!@[#6])(-!@[#6])-!@[#6]	460
[#6](-!@[#17])(-!@[#17])(-!@[#17])-!@[#8]	459
[#6]-!@[#80]-!@[#6]	458
[#6]-@[#7]1(-@[#7]-@[#7]-@1)	458
[#6]=!@[#23]	457
[#6]-!@[#15](-!@[#17])(-!@[#17])=!@[#8]	457
[#6]-!@[#6](-!@[#16])(-@[#8])-@[#6]	456
[#5](-!@[#9])(-!@[#9])-!@[#8]	455
[#6]-!@[#7]1(-@[#7]-@[#6]-@1)	453
[#5](-@[#8])(-@[#7])-!@[#6]	453
[#6]-@[#15](=!@[#8])(-!@[#6])-@[#6]	453
[#6]=@[#6]1(-@[#6]-@[#6]-@1)	452
[#6]-!@[#6]12(-@[#6](-@[#6]-@1)-@[#6]-@2)	449
[#8](-!@[#16])-!@[#14]	447
[#5](-!@[#7])(-!@[#6])-!@[#6]	445
[#8]=!@[#15](-!@[#16])(-!@[#16])-!@[#8]	445
[#6]-!@[#15](-!@[#8])-!@[#7]	444
[#5]-@[#7](-!@[#6])-@[#5]	442
[#6]-!@[#15]-!@[#15]	441
[#6]-!@[#16](=!@[#8])(-!@[#7])=!@[#6]	440
[#6]-!@[#15](-!@[#8])(=!@[#7])-!@[#6]	440
[#6]-@[#7]=@[#15]	439
[#6]-@[#6]=@[#16]	438
[#6]=!@[#6](-!@[#17])-!@[#9]	437
[#6]-!@[#50](-!@[#7])(-!@[#6])-!@[#6]	437
[#6]-!@[#14](-!@[#15])(-!@[#6])-!@[#6]	437
[#6]-!@[#6](-!@[#16])(-!@[#16])-!@[#16]	436
[#35]-!@[#46]	436
[#6]-@[#6](-!@[#15])(-!@[#6])-@[#6]	435
[#6]#!@[#6]-!@[#50]	435
[#7]-!@[#15](=!@[#16])(-!@[#7])-!@[#7]	435
[#5](-!@[#8])(-@[#6])-@[#6]	434
[#6](=!@[#16])(-@[#8])-@[#8]	432
[#8]-!@[#34]	431
[#6]-!@[#15]-!@[#7]	431
[#6]-@[#8]-@[#13]	430
[#7]#!@[#8]	430
[#5]-!@[#6](-@[#8])=@[#6]	429
[#5]-!@[#6]=!@[#7]	429
[#6]-!@[#17]-!@[#7]	429
[#6]-!@[#15](-!@[#7])(-!@[#6])-!@[#6]	429
[#6]-!@[#15](-!@[#7])-!@[#7]	428
[#7]-!@[#15]-!@[#15]	427
[#6]=!@[#6](-!@[#16])-!@[#9]	426
[#7](-!@[#16])-!@[#15]	425
[#6]-!@[#7](=!@[#8])-!@[#6]	425
[#6]-!@[#6]-!@[#82]	425
[#6]-!@[#6](-!@[#15])(-!@[#8])-!@[#8]	425
[#5]-!@[#53]	425
[#6]-!@[#7](-@[#8])=@[#6]	424
[#6]-!@[#16](=!@[#16])(-!@[#8])=!@[#8]	424
[#6]-!@[#15](-!@[#8])(-!@[#6])-!@[#6]	423
[#6]-@[#6](-!@[#14])(-@[#8])-!@[#7]	422
[#7](-!@[#15])-!@[#15]	420
[#6]-!@[#15](=!@[#8])=!@[#8]	420
[#6]-@[#6](-!@[#53])(-@[#6])-@[#6]	417
[#6](-@[#14])-@[#7]	417
[#46]-!@[#53]	417
[#6]:[#6](-!@[#50]):[#7]	416
[#6](-!@[#15])(-!@[#9])(-!@[#9])-!@[#9]	416
[#7]#!@[#7]-!@[#7]	415
[#8]-!@[#16]-!@[#15]	415
[#6]-!@[#6](-!@[#15])(-!@[#15])-!@[#6]	414
[#6]-!@[#6](-!@[#53])(-@[#6])-@[#6]	413
[#6]-@[#6](-@[#34])=@[#6]	413
[#6](-@[#8])(-@[#8])(-@[#7])-@[#7]	411
[#6]-!@[#6](-!@[#34])=!@[#6]	410
[#7]-!@[#7](-@[#7])-@[#7]	409
[#6]-!@[#7](-@[#14])-@[#6]	409
[#6]-!@[#6]1(-@[#8]-@[#7]-@1)	409
[#6]-@[#16](-@[#8])=!@[#8]	409
[#8]-!@[#14]-!@[#14]	409
[#6]#!@[#6]-!@[#34]	406
[#6](-!@[#15])(=!@[#8])-!@[#8]	406
[#8]-!@[#16](=!@[#16])(-!@[#8])=!@[#8]	406
[#6](-@[#15])-@[#7]	405
[#6]-!@[#7](-@[#16])-@[#16]	404
[#6]=!@[#16]=!@[#8]	404
[#8](-!@[#17])-!@[#15]	403
[#6]=!@[#6](-!@[#17])-!@[#8]	403
[#17]-!@[#24]	403
[#6](-!@[#15])(=@[#7])-@[#7]	402
[#7]-!@[#15](=!@[#16])(-@[#8])-@[#8]	402
[#6]-@[#6](-!@[#14])(-!@[#8])-@[#6]	401
[#6]-!@[#52]	401
[#6]=!@[#7](-@[#6])-@[#6]	400
[#6]-@[#7](-!@[#16])-@[#16]	400
[#6]-!@[#7](-@[#15])-@[#15]	400
[#6]-@[#6](-!@[#14])(-@[#6])-@[#6]	400
[#6]-@[#14]-@[#8]	400
[#7]=!@[#15](-!@[#7])(-!@[#7])-!@[#7]	399
[#6]-!@[#15](-@[#6])(-@[#6])-!@[#6]	399
[#6]=!@[#6](-!@[#34])-!@[#6]	398
[#7]-@[#7](-!@[#7])-@[#7]	397
[#6]-@[#6]=@[#15]	396
[#6]-@[#6](-!@[#50])=@[#6]	395
[#6]-@[#6](-!@[#17])(-!@[#16])-@[#6]	394
[#6]-!@[#14](-@[#7])(-@[#7])-!@[#6]	394
[#6]-!@[#6](-@[#15])-@[#7]	392
[#5]-!@[#35]	392
[#6]-@[#7](-@[#8])-@[#8]	391
[#6]=@[#6](-!@[#50])-@[#6]	391
[#6]-@[#7](-@[#8])=!@[#8]	390
[#6](-!@[#15])=!@[#8]	390
[#17]-!@[#76]	389
[#7]=!@[#7]-!@[#15]	388
[#6]-!@[#15](-@[#7])(=@[#7])-!@[#6]	388
[#6]=@[#7]-@[#34]	387
[#8]=!@[#22]	386
[#53]-!@[#78]	385
[#6]-!@[#15](=!@[#16])(-@[#6])-@[#6]	385
[#6]-!@[#6]1(=@[#7]-@[#6]-@1)	384
[#7]-!@[#15](=!@[#8])(-!@[#8])-!@[#7]	384
[#6]-!@[#6](=@[#16])-@[#6]	383
[#6]-!@[#6](-!@[#17])-!@[#15]	381
[#6](-!@[#17])(-!@[#17])(-!@[#17])-!@[#7]	380
[#6]-!@[#15](-!@[#9])(-!@[#8])=!@[#8]	380
[#8]=!@[#74]	379
[#6]-@[#6](=!@[#15])-@[#6]	379
[#6]-!@[#82](-!@[#6])-!@[#6]	378
[#6]-@[#6](-@[#16])(-!@[#9])-!@[#9]	378
[#6]-@[#6](-!@[#34])-@[#8]	378
[#7]-!@[#7](-!@[#8])-!@[#8]	377
[#6]-@[#6](-@[#8])(-!@[#7])-!@[#7]	377
[#8]=!@[#51]	376
[#6]-@[#7](-@[#7])=!@[#6]	375
[#6]-@[#6](-!@[#8])(-@[#7])-!@[#7]	375
[#6]-!@[#6](-!@[#35])-!@[#17]	375
[#6]-@[#16](-@[#16])=!@[#8]	375
[#5]-!@[#6](-!@[#6])=!@[#6]	374
[#16]-!@[#53]	373
[#6]1(-@[#7](-!@[#8])-@[#6]-@1)	372
[#5]-!@[#6](-@[#7])=@[#7]	372
[#6]-@[#7]1(-@[#6]-@[#6]-@1)-@[#6]	371
[#5]-!@[#6]=!@[#8]	371
[#6]1(-@[#6](=!@[#8])-@[#6]=@1)	370
[#6]-!@[#14]-!@[#17]	370
[#6]1(-@[#7]=@[#6]-@1)	369
[#5]-!@[#6]#!@[#7]	368
[#6]-!@[#50](-!@[#17])(-!@[#17])-!@[#6]	368
[#6]-!@[#7](-@[#7])(-@[#6])-@[#6]	367
[#6]-@[#6]1(-@[#16])(-@[#6]-@[#6]-@1)	367
[#6]-!@[#6](-@[#34])-@[#6]	367
[#6]-!@[#16](-!@[#8])(=!@[#8])=!@[#7]	367
[#14]-!@[#14]-!@[#14]	367
[#6]-!@[#6](-!@[#17])-!@[#14]	366
[#6](-!@[#16])(-!@[#8])=!@[#7]	366
[#6]-@[#6](-!@[#53])-@[#8]	365
[#5](-!@[#8])-!@[#7]	365
[#6]1(-@[#6](-!@[#7])(-!@[#7])-@[#6]-@1)	364
[#7](-@[#15])(-@[#15])-!@[#8]	363
[#6]-!@[#6](-!@[#15])(-@[#6])-@[#6]	363
[#6]-@[#6](-!@[#35])(-!@[#7])-@[#6]	363
[#6]-!@[#6](-!@[#15])(-!@[#15])-!@[#7]	362
[#6]=!@[#7](-@[#7])-@[#6]	361
[#6]-!@[#6](-@[#16])(-!@[#7])-@[#6]	360
[#6]-@[#6](-!@[#8])(-@[#8])-@[#8]	360
[#17]-!@[#17]	360
[#6]-@[#14]-@[#6]	360
[#6]-!@[#8]-!@[#82]	359
[#17]-!@[#27]-!@[#17]	359
[#6]-!@[#15](-@[#8])(=!@[#8])-@[#6]	359
[#6]-!@[#8]-!@[#31]	358
[#7]=@[#7]-@[#34]	358
[#7](-!@[#8])(-!@[#8])=!@[#8]	358
[#6]-!@[#6](-!@[#14])(-!@[#9])-!@[#9]	358
[#6]-@[#7](-!@[#7])(-@[#6])-@[#6]	357
[#35]-!@[#78]	357
[#6]-!@[#15](-!@[#15])-!@[#6]	357
[#8]=!@[#24]	356
[#6]-@[#6](-!@[#14])(-!@[#6])-@[#6]	356
[#6]-@[#6](-@[#16])(-!@[#7])-!@[#6]	356
[#6]-!@[#7](-@[#34])-@[#6]	354
[#5]-!@[#6]1(-@[#6]-@[#6]-@1)	354
[#6]-@[#7](-!@[#16])(-!@[#6])-@[#6]	353
[#6]-!@[#51](-!@[#6])-!@[#6]	353
[#6]-!@[#14](-!@[#7])(-!@[#7])-!@[#7]	353
[#6](-!@[#9])(=@[#7])-@[#7]	351
[#6]-!@[#6]1(-@[#7]-@[#6]-@1)-@[#6]	350
[#6]:[#6](-@[#52]):[#6]	349
[#6]-!@[#6](-!@[#17])(-!@[#16])-!@[#6]	346
[#6]-!@[#15](=!@[#16])(-!@[#8])-!@[#7]	346
[#6]-!@[#6](-@[#15])=@[#7]	345
[#6]-!@[#6](-!@[#35])(-!@[#9])-!@[#6]	344
[#6]-@[#6](-@[#14])-@[#6]	344
[#6]1(-@[#8]-@[#6]-@1(-!@[#7]))	344
[#6]-!@[#7](-@[#7])(-!@[#6])-@[#6]	343
[#5]-@[#6](-!@[#7])-@[#6]	343
[#14]-!@[#53]	343
[#6]-@[#6](-!@[#14])=@[#7]	342
[#6](-!@[#15])(-!@[#15])(-!@[#9])-!@[#9]	342
[#8]=!@[#15](-!@[#17])(-!@[#8])-!@[#8]	342
[#7]=@[#15](-!@[#7])(-!@[#7])-@[#7]	342
[#6](-!@[#16])(-!@[#7])-!@[#7]	341
[#5](-!@[#9])(-!@[#8])-!@[#8]	341
[#7]-!@[#14](-!@[#8])(-!@[#8])-!@[#8]	341
[#6]-!@[#15]=!@[#6]	340
[#6]-!@[#7](-!@[#9])-!@[#6]	339
[#6]-!@[#16]-!@[#33]	339
[#6]-@[#15](=!@[#8])(-!@[#8])-@[#6]	339
[#8]=!@[#15](-!@[#17])(-!@[#17])-!@[#8]	338
[#8]-@[#14]-@[#14]	338
[#6]-!@[#14](-@[#6])-@[#6]	338
[#6]:[#6](-!@[#13]):[#6]	337
[#6](-!@[#17])(-!@[#17])(-!@[#15])-!@[#15]	337
[#6](-!@[#17])(-!@[#17])-!@[#14]	337
[#6]-@[#7](-@[#8])-!@[#7]	335
[#6]-@[#6](-!@[#8])(-@[#7])-@[#7]	335
[#7]-!@[#15](-!@[#7])-!@[#7]	334
[#7]-@[#15](-!@[#8])(-@[#8])=!@[#8]	333
[#6]-@[#6](-!@[#80])-@[#6]	332
[#6]-@[#6](-!@[#34])=@[#6]	331
[#6]-!@[#6](-!@[#35])(-!@[#17])-!@[#6]	331
[#6]-@[#6](-@[#8])(-@[#8])-!@[#8]	331
[#6](-!@[#16])=!@[#8]	331
[#6]-!@[#50](-@[#8])(-@[#8])-!@[#6]	331
[#6]#!@[#7]-!@[#8]	330
[#6]-!@[#6](-!@[#35])(-!@[#8])-!@[#6]	330
[#6]-!@[#7](=!@[#8])-!@[#7]	329
[#6](-@[#8])(-@[#8])-@[#8]	329
[#6]-!@[#14](-!@[#8])(-!@[#8])-!@[#7]	329
[#8]-@[#8]-@[#8]	326
[#6]-!@[#82]	325
[#6](-!@[#15])#!@[#7]	325
[#6](-!@[#17])(-!@[#17])-!@[#17]	324
[#6]-!@[#14](-@[#8])-@[#6]	324
[#6]-!@[#6](-!@[#9])(-!@[#7])-!@[#7]	323
[#6]-!@[#14](-!@[#17])-!@[#6]	323
[#6]-!@[#6](-!@[#16])(-@[#16])-@[#6]	322
[#6]-!@[#15](-!@[#7])(-!@[#7])-!@[#7]	322
[#6](-!@[#8])(-@[#8])-@[#7]	321
[#6](-@[#16])(-@[#8])=!@[#7]	321
[#6]-!@[#14](-!@[#8])(-@[#6])-@[#6]	321
[#6]-@[#6](=@[#8])-@[#6]	320
[#6]:[#6](-!@[#34]):[#7]	320
[#5](-@[#8])-@[#8]	320
[#6]-@[#6](-!@[#8])(-@[#8])-!@[#7]	319
[#8]=!@[#92]	318
[#6]-!@[#6](-!@[#17])(-!@[#9])-!@[#8]	318
[#6]-!@[#6]1(-@[#8]-@[#6]-@1)(-!@[#8])	316
[#7]-@[#15](-!@[#8])(=!@[#8])-@[#7]	316
[#7]-!@[#15](-!@[#15])-!@[#15]	316
[#6]-@[#6](-!@[#15])=@[#7]	315
[#6]-!@[#6](=@[#15])-@[#6]	314
[#6]=!@[#6](-!@[#14])-!@[#8]	314
[#6]-@[#15](=!@[#16])(-!@[#8])-@[#7]	314
[#5]-!@[#15](-!@[#8])(-!@[#8])=!@[#8]	314
[#17]-!@[#45]-!@[#17]	313
[#6]-!@[#16](-!@[#16])=!@[#8]	313
[#6]-!@[#83](-!@[#6])-!@[#6]	312
[#6]-!@[#6](-!@[#35])=!@[#7]	312
[#8]=!@[#17](-!@[#16])=!@[#8]	312
[#6]-@[#7](-@[#14])-@[#6]	311
[#5](-!@[#8])(-!@[#8])(-!@[#8])-!@[#6]	310
[#6]-!@[#15](-!@[#16])(=!@[#16])-!@[#8]	310
[#5]-@[#7](:[#6]):[#6]	309
[#6](-!@[#14])(-@[#7])=@[#7]	309
[#6]-@[#6](-!@[#16])(-@[#8])-@[#6]	308
[#6]-!@[#50](-!@[#16])(-!@[#6])-!@[#6]	308
[#8]-!@[#16](=!@[#16])(=!@[#8])-!@[#8]	308
[#6]-!@[#6](-!@[#35])(-!@[#7])-!@[#6]	307
[#6]-!@[#6](-!@[#53])-!@[#53]	307
[#6](-!@[#8])(-!@[#8])(-!@[#8])-!@[#8]	307
[#5]1(-@[#8]-@[#6]-@1)	307
[#29]-!@[#35]	307
[#9]-!@[#53]	306
[#6](-!@[#16])(-@[#16])-@[#7]	306
[#7]-@[#34]-@[#7]	306
[#6]-@[#8]-@[#51]	305
[#6]-@[#6]1(-@[#16]-@[#6]-@1)	304
[#6]-@[#6](-@[#15])-!@[#8]	304
[#6]1(-@[#6](-!@[#15])-@[#6]-@1)	303
[#7](-@[#14])-@[#14]	302
[#6]1(-@[#6](-@[#16])-@[#6]-@1)	302
[#7]=!@[#16]=!@[#8]	302
[#6]-!@[#14](-!@[#17])(-!@[#8])-!@[#6]	302
[#5]-!@[#5](-!@[#6])-!@[#5]	301
[#7](-@[#16])-@[#16]	300
[#17]-!@[#75]	300
[#6]1(=@[#7]-@[#6]-@1)	299
[#6]-!@[#51]	299
[#6]:[#6](-@[#53]):[#6]	298
[#6]=@[#6](-@[#34])-@[#6]	298
[#6]-@[#7](-!@[#17])-@[#7]	297
[#6]-!@[#6](=!@[#74])-!@[#7]	297
[#6]-@[#6](-@[#16])(-!@[#8])-!@[#6]	296
[#5]-!@[#16]-!@[#6]	296
[#6]-!@[#6](-!@[#53])(-!@[#8])-!@[#6]	295
[#6]=!@[#6](-!@[#15])-!@[#15]	295
[#6]-!@[#16]-!@[#80]	295
[#6]-@[#7](-@[#16])-@[#7]	294
[#6]-@[#14](-!@[#8])(-!@[#6])-@[#6]	294
[#17]-!@[#30]-!@[#17]	293
[#8]-@[#15](=!@[#16])(-!@[#8])-@[#8]	293
[#6]-!@[#32]-!@[#6]	292
[#7]-!@[#15](-!@[#17])(-!@[#8])=!@[#8]	292
[#7]-@[#15](-!@[#8])-@[#8]	292
[#6]-!@[#15](-!@[#6])(=!@[#6])-!@[#6]	292
[#6]-!@[#6](-!@[#35])-!@[#9]	291
[#6]1(-@[#8]-@[#6]-@1(-!@[#14]))	291
[#6]=!@[#6](-!@[#35])-!@[#17]	291
[#6]-!@[#8]-!@[#32]	290
[#6]:[#7](:[#7]):[#6]	290
[#6]=!@[#6](-!@[#14])-!@[#14]	290
[#6]-!@[#16]=!@[#6]	290
[#6]-!@[#6](-!@[#9])(-!@[#8])-!@[#7]	289
[#6]-!@[#15]=!@[#16]	289
[#6]=!@[#6](-!@[#53])-!@[#53]	288
[#6](-!@[#16])(-!@[#16])-!@[#16]	288
[#6]-!@[#15](=!@[#8])-!@[#7]	288
[#6]-!@[#6](-!@[#50])-!@[#8]	287
[#6](-!@[#35])-!@[#14]	287
[#6]-@[#7](-@[#7])(-!@[#7])-@[#6]	286
[#6]1(-@[#6]2(-@[#6]-@[#6]-@2)(-@[#6]-@1))	286
[#6]-@[#15](-!@[#8])-@[#8]	286
[#5]-!@[#8]-!@[#5]	285
[#7](-!@[#16])=!@[#15]	285
[#6]-@[#6]1(-@[#8]-@[#6]-@1)(-!@[#8])	285
[#6]-@[#15](=!@[#8])(-!@[#8])-@[#7]	285
[#17]-!@[#33]	284
[#15]-!@[#16]-!@[#16]	284
[#6]-@[#7](-!@[#16])-@[#8]	282
[#5]=!@[#6]	282
[#6]-@[#16]=@[#6]	282
[#8]=!@[#13]	281
[#5]-@[#7]-@[#5]	281
[#6]-!@[#6](-!@[#35])(-!@[#35])-!@[#8]	281
[#6]-!@[#15](-!@[#17])-!@[#6]	281
[#6]=!@[#7](-!@[#6])-!@[#6]	280
[#6]-@[#6](-!@[#7])(-@[#7])-@[#6]	280
[#6]-!@[#6](-!@[#35])-!@[#16]	280
[#5](-@[#8])(-@[#6])-!@[#6]	280
[#8]=!@[#50]	279
[#6]-@[#8]-@[#32]	279
[#50]-!@[#53]	279
[#6]-!@[#34](=!@[#8])-!@[#6]	279
[#6]-!@[#14](-!@[#14])(-!@[#14])-!@[#14]	279
[#7](-!@[#15])(-!@[#14])-!@[#14]	278
[#6]-@[#6](-!@[#17])(-!@[#17])-@[#7]	278
[#6]-!@[#6](-!@[#32])-!@[#6]	277
[#6]-!@[#6](-@[#7])(-!@[#7])-@[#7]	277
[#17]-!@[#78](-!@[#17])(-!@[#17])-!@[#17]	276
[#6](-!@[#34])#!@[#7]	276
[#6]1(-@[#8]-@[#6]:1)	275
[#6]:[#6]1(-@[#8]-@[#6]:1)	275
[#6]-!@[#6](-!@[#53])=!@[#8]	274
[#17]-!@[#22](-!@[#17])-!@[#17]	274
[#6]-@[#6](-@[#16])-!@[#9]	273
[#6](-@[#16])(-!@[#15])=@[#7]	273
[#5]=!@[#7]	273
[#6]1(-@[#6](-!@[#53])-@[#6]-@1)	272
[#6](-!@[#17])(-!@[#17])(-!@[#17])-!@[#15]	272
[#6]-@[#15](=!@[#16])(-@[#8])-!@[#7]	272
[#6]-!@[#14](-@[#8])(-@[#8])-!@[#8]	272
[#6]-!@[#7]-!@[#53]	270
[#8]-!@[#15](=!@[#16])(-@[#8])-@[#8]	270
[#6]-!@[#15](=!@[#8])(-@[#7])-@[#6]	270
[#6]-@[#6](-@[#16])(-!@[#6])-@[#6]	268
[#6]-!@[#15](-@[#7])-@[#7]	268
[#8]=!@[#92]=!@[#8]	267
[#6]-@[#7](-!@[#53])-@[#6]	267
[#6]-!@[#31]	267
[#6]-@[#7]1(-@[#7]-@[#6]-@1)	266
[#6]-@[#6](-@[#15])=@[#6]	266
[#6]1(-@[#7]-@[#6]-@1(-!@[#7]))	266
[#7]-@[#16]-@[#8]	266
[#6]1(-@[#16]-@[#16]-@1)	266
[#7](-@[#15])-@[#15]	265
[#6]-!@[#6](-!@[#17])(-@[#7])-@[#7]	265
[#6]-!@[#6](-!@[#35])(-!@[#17])-!@[#17]	265
[#8]-!@[#16]-!@[#16]	265
[#7]-!@[#16](=!@[#8])-!@[#7]	265
[#6]-@[#15](=!@[#16])(-@[#7])-!@[#7]	265
[#6](-@[#8])(=!@[#7])-@[#7]	264
[#6]-!@[#16](=!@[#8])(=@[#7])-@[#6]	264
[#6](-!@[#17])(-!@[#17])-!@[#16]	263
[#5]=@[#6]-@[#6]	263
[#6]-!@[#8]-!@[#51]	262
[#6]-!@[#16](=!@[#16])-!@[#6]	262
[#7]-@[#15](=!@[#8])(-!@[#7])-@[#7]	262
[#6]-!@[#14](-!@[#8])(-!@[#7])-!@[#6]	262
[#7]-!@[#7]=!@[#16]	261
[#7]-!@[#15](-@[#8])(=!@[#8])-@[#7]	261
[#6]-!@[#14](-!@[#14])(-!@[#14])-!@[#6]	261
[#6]=@[#6](-@[#14])-!@[#6]	260
[#6]1(-@[#8]-@[#6]-@1(-@[#8]))	260
[#6]-!@[#33]=!@[#8]	260
[#6]-!@[#16](=!@[#8])(-!@[#8])=!@[#7]	260
[#8]-!@[#14](-!@[#8])=!@[#8]	260
[#7]-!@[#7]=!@[#15]	259
[#6]-!@[#6](-!@[#9])(-!@[#8])-!@[#8]	259
[#6]-!@[#50](-!@[#17])(-!@[#6])-!@[#6]	259
[#14]-@[#14]-@[#14]	259
[#6]-@[#6](-!@[#17])(-@[#8])-!@[#6]	258
[#6]-@[#15]=@[#6]	258
[#8](-!@[#16])-!@[#9]	257
[#8]-!@[#51]	257
[#5](-@[#8])(-@[#8])-!@[#8]	257
[#7]=!@[#15](-!@[#8])(-!@[#8])-!@[#8]	257
[#5]-!@[#7]=!@[#6]	256
[#6]-@[#6](-!@[#17])(-@[#7])-!@[#6]	256
[#6]-!@[#6](=!@[#74])-!@[#8]	256
[#5]-!@[#6](-!@[#8])=!@[#8]	256
[#5](-@[#8])(-@[#8])(-@[#7])-!@[#6]	256
[#6]-@[#16](=!@[#16])-@[#6]	256
[#6]-@[#16](=!@[#8])(-!@[#8])-@[#7]	256
[#6]-@[#7](-@[#16])-!@[#8]	255
[#6]-!@[#6](-!@[#35])(-@[#8])-@[#6]	255
[#6]-@[#6](-@[#8])(-!@[#8])-!@[#7]	255
[#5]-!@[#6](-!@[#8])-!@[#6]	255
[#6]-!@[#6](-!@[#34])=!@[#7]	252
[#6]-@[#7](-@[#6])(-@[#6])-!@[#6]	251
[#6]:[#7](-!@[#16]):[#6]	251
[#6]-!@[#7]-!@[#35]	251
[#6](-@[#34])(=@[#7])-!@[#7]	251
[#6]-@[#7](-@[#14])-!@[#6]	250
[#6]1(-@[#6](-!@[#8])(-!@[#8])-@[#6]-@1)	250
[#6](-!@[#9])(-!@[#9])(-!@[#8])-!@[#8]	250
[#7]-@[#15]-@[#7]	250
[#6]-!@[#6](-!@[#17])(-@[#8])-@[#6]	249
[#6]:[#6]1(-@[#7]-@[#6]:1)	249
[#6]-@[#6](-@[#16])-@[#16]	249
[#5](-@[#8])(-@[#8])(-@[#8])-@[#8]	249
[#6]-@[#16](-@[#6])-@[#6]	249
[#6]=!@[#7](-!@[#7])-!@[#6]	248
[#6]-@[#6]1(-@[#8]-@[#6]=@1)	248
[#6]-!@[#6]1(-@[#7]-@[#7]-@1)-!@[#6]	248
[#6]-@[#15](=!@[#8])(-@[#7])-!@[#7]	248
[#6]-@[#6](-@[#7])(-!@[#7])-!@[#7]	247
[#17]-!@[#28]-!@[#17]	247
[#7]-!@[#15](=!@[#16])(-!@[#8])-!@[#7]	247
[#6]-!@[#6](-!@[#16])(-!@[#8])-!@[#8]	246
[truncated: 16,381 more rows]
