# Supplementary material for: PubChem atom environments
Source: J Cheminform. 2015 Aug 19;7:41. doi: 10.1186/s13321-015-0076-4 (PMC4540750; doi:10.1186/s13321-015-0076-4)
Supplement: Additional file 3: — PubChem atom types. This file contains all atom types generated in this study for PubChem Substance and PubChem Compound in SMARTS format. Each SMARTS string is followed by a semicolon-separated incidence vector that specifies in how many records in which repository the particular atom type was found. Order of repositories is PubChem Substance followed by PubChem Compound. File is sorted by lexicographical order of SMARTS strings. [file 13321_2015_76_MOESM3_ESM.bz2]

Archive with 1 entries (1 files):
- 13321_2015_76_MOESM3_ESM
