# Supplementary material for: PubChem atom environments
Source: J Cheminform. 2015 Aug 19;7:41. doi: 10.1186/s13321-015-0076-4 (PMC4540750; doi:10.1186/s13321-015-0076-4)
Supplement: Additional file 3: — PubChem atom types. This file contains all atom types generated in this study for PubChem Substance and PubChem Compound in SMARTS format. Each SMARTS string is followed by a semicolon-separated incidence vector that specifies in how many records in which repository the particular atom type was found. Order of repositories is PubChem Substance followed by PubChem Compound. File is sorted by lexicographical order of SMARTS strings. [file 13321_2015_76_MOESM3_ESM.bz2 › 13321_2015_76_MOESM3_ESM]

[Ac+0h0D0v0]	114;5789
[Ac+0h0D1v1]	7750;0
[Ac+0h0D1v2]	5819;0
[Ac+0h0D2v2]	67;0
[Ac+0h0D2v3]	458;0
[Ac+0h0D2v4]	6;0
[Ac+0h0D3v3]	17;0
[Ac+0h0D3v4]	1;0
[Ac+0h0D3v5]	7;0
[Ac+0h0D4v7]	1;0
[Ac+0h1D1v2]	6;0
[Ac+0h1D3v4]	4;0
[Ac+0h1D4v5]	2;0
[Ac+1h0D1v2]	737;0
[Ac+1h0D2v2]	10;0
[Ac+2h0D1v1]	1032;0
[Ac+3h0D0v0]	7;0
[Ac+4h0D0v0]	1;0
[Ag+0h0D0v0]	1172;1121
[Ag+0h0D10v10]	1;0
[Ag+0h0D11v11]	2;0
[Ag+0h0D12v12]	1;0
[Ag+0h0D16v16]	1;0
[Ag+0h0D1v1]	968;74
[Ag+0h0D1v2]	47;44
[Ag+0h0D1v3]	2;0
[Ag+0h0D2v2]	380;16
[Ag+0h0D2v3]	42;0
[Ag+0h0D2v4]	3;0
[Ag+0h0D2v6]	1;0
[Ag+0h0D3v3]	110;0
[Ag+0h0D3v4]	1;0
[Ag+0h0D3v5]	20;0
[Ag+0h0D3v6]	3;0
[Ag+0h0D4v4]	166;0
[Ag+0h0D4v5]	2;0
[Ag+0h0D4v7]	1;0
[Ag+0h0D4v8]	3;0
[Ag+0h0D5v5]	60;0
[Ag+0h0D5v8]	1;0
[Ag+0h0D5v9]	2;0
[Ag+0h0D6v6]	35;0
[Ag+0h0D7v7]	9;0
[Ag+0h0D8v8]	9;0
[Ag+0h0D9v9]	4;0
[Ag+0h1D0v1]	8;2
[Ag+0h1D2v4]	1;0
[Ag+0h7D4v11]	1;0
[Ag+0h8D3v11]	1;0
[Ag+0h9D2v11]	1;0
[Ag+1h0D0v0]	3122;1885
[Ag+1h0D1v1]	64;0
[Ag+1h0D1v2]	7;0
[Ag+1h0D2v2]	89;0
[Ag+1h0D2v3]	1;0
[Ag+1h0D2v4]	2;0
[Ag+1h0D3v3]	31;0
[Ag+1h0D4v4]	50;0
[Ag+1h0D5v5]	6;0
[Ag+1h0D6v6]	7;0
[Ag+1h0D7v7]	5;0
[Ag+2h0D0v0]	49;0
[Ag+2h0D1v1]	11;0
[Ag+2h0D4v4]	2;0
[Ag+3h0D0v0]	11;0
[Ag+3h0D2v3]	1;0
[Ag-1h0D0v0]	5;0
[Ag-1h0D1v1]	1;0
[Ag-1h0D1v2]	3;0
[Ag-1h0D2v2]	21;3
[Ag-1h0D2v4]	2;0
[Ag-1h0D4v4]	3;0
[Ag-1h0D5v5]	1;0
[Ag-2h0D2v2]	2;0
[Ag-2h0D3v3]	2;0
[Ag-2h0D4v4]	1;0
[Ag-3h0D2v2]	1;0
[Ag-3h0D4v4]	2;0
[Ag-3h0D6v6]	1;0
[Ag-4h0D2v2]	2;0
[Al+0h0D0v0]	2334;1974
[Al+0h0D10v10]	3;0
[Al+0h0D12v36]	1;0
[Al+0h0D1v1]	558;953
[Al+0h0D1v2]	81;117
[Al+0h0D1v3]	82;15
[Al+0h0D2v2]	1087;977
[Al+0h0D2v3]	506;124
[Al+0h0D2v4]	3;0
[Al+0h0D2v6]	1;0
[Al+0h0D3v3]	5059;2583
[Al+0h0D3v4]	4;0
[Al+0h0D4v4]	697;0
[Al+0h0D4v5]	2;0
[Al+0h0D5v5]	574;0
[Al+0h0D6v6]	283;0
[Al+0h0D7v7]	7;0
[Al+0h0D8v8]	3;0
[Al+0h0D9v9]	7;0
[Al+0h1D0v1]	30;24
[Al+0h1D1v2]	3;7
[Al+0h1D1v3]	4;1
[Al+0h1D2v3]	73;28
[Al+0h1D3v4]	16;0
[Al+0h1D4v5]	9;0
[Al+0h2D0v2]	18;17
[Al+0h2D1v3]	38;17
[Al+0h2D2v4]	8;0
[Al+0h2D2v5]	2;0
[Al+0h2D3v5]	2;0
[Al+0h3D0v3]	43;28
[Al+0h3D1v4]	2;0
[Al+0h3D1v5]	2;0
[Al+0h3D2v5]	1;0
[Al+0h4D0v4]	4;0
[Al+0h4D1v5]	4;0
[Al+0h6D0v6]	1;0
[Al+1h0D0v0]	40;0
[Al+1h0D1v1]	9;20
[Al+1h0D1v2]	15;0
[Al+1h0D2v2]	771;609
[Al+1h0D3v3]	1;0
[Al+1h0D4v4]	5;0
[Al+1h0D6v6]	3;0
[Al+1h1D0v1]	1;0
[Al+1h2D0v2]	15;9
[Al+1h3D0v3]	3;0
[Al+2h0D0v0]	60;0
[Al+2h0D1v1]	601;467
[Al+2h0D6v6]	1;0
[Al+2h1D0v1]	35;12
[Al+2h3D0v3]	1;0
[Al+3h0D0v0]	6095;3457
[Al+3h0D1v1]	1;0
[Al+3h0D2v2]	3;0
[Al+3h0D3v3]	2;0
[Al+3h0D4v4]	18;0
[Al+3h0D5v5]	3;0
[Al+3h0D6v6]	18;0
[Al+3h3D0v3]	24;0
[Al+4h0D0v0]	1;0
[Al-1h0D0v0]	28;0
[Al-1h0D1v1]	16;12
[Al-1h0D1v2]	2;0
[Al-1h0D2v2]	37;27
[Al-1h0D2v4]	10;3
[Al-1h0D3v3]	130;80
[Al-1h0D4v4]	715;470
[Al-1h0D5v5]	1;0
[Al-1h0D6v6]	3;0
[Al-1h0D7v7]	1;0
[Al-1h1D0v1]	4;4
[Al-1h1D3v4]	10;4
[Al-1h2D0v2]	4;4
[Al-1h2D2v4]	14;6
[Al-1h3D0v3]	1;1
[Al-1h4D0v4]	33;5
[Al-2h0D1v2]	2;0
[Al-2h0D2v3]	1;0
[Al-2h0D5v5]	10;7
[Al-3h0D0v0]	4;0
[Al-3h0D6v6]	39;10
[Al-6h0D6v6]	2;0
[Am+0h0D0v0]	105;60
[Am+0h0D1v1]	26;0
[Am+0h0D1v2]	5;0
[Am+0h0D2v2]	11;1
[Am+0h0D2v3]	2;0
[Am+0h0D2v4]	2;0
[Am+0h0D3v3]	3;2
[Am+1h0D2v2]	2;0
[Am+2h0D1v1]	5;0
[Am+3h0D0v0]	27;0
[Am+3h0D8v8]	1;0
[Am+3h0D9v9]	1;0
[Am+4h0D0v0]	1;0
[Am-1h0D1v1]	1;0
[Ar+0h0D0v0]	79;38
[Ar+0h0D1v1]	19371;0
[Ar+0h0D1v2]	77;0
[Ar+0h0D1v3]	9;0
[Ar+0h0D2v2]	3658;0
[Ar+0h0D2v3]	36;0
[Ar+0h0D2v4]	6;0
[Ar+0h0D3v3]	429;0
[Ar+0h0D3v4]	7;0
[Ar+0h0D3v5]	43;0
[Ar+0h0D4v4]	333;0
[Ar+0h0D5v5]	7;0
[Ar+0h0D6v6]	11;0
[Ar+0h1D0v1]	2;0
[Ar+0h1D1v2]	45;0
[Ar+0h1D2v3]	14;0
[Ar+0h1D3v4]	8;0
[Ar+0h2D0v2]	1;0
[Ar+1h0D0v0]	2;0
[As+0h0D0v0]	234;72
[As+0h0D1v1]	233;157
[As+0h0D1v2]	26;12
[As+0h0D1v3]	197;31
[As+0h0D2v2]	300;153
[As+0h0D2v3]	1972;504
[As+0h0D2v4]	8;3
[As+0h0D3v3]	5595;1858
[As+0h0D3v4]	84;64
[As+0h0D3v5]	56;14
[As+0h0D4v4]	300;190
[As+0h0D4v5]	7453;1693
[As+0h0D4v6]	4;0
[As+0h0D4v7]	3;0
[As+0h0D4v8]	1;0
[As+0h0D5v5]	272;116
[As+0h0D5v6]	2;0
[As+0h0D5v7]	4;0
[As+0h0D6v11]	1;0
[As+0h0D6v6]	19;0
[As+0h0D6v7]	1;0
[As+0h0D7v7]	9;0
[As+0h1D0v1]	2;1
[As+0h1D1v2]	5;5
[As+0h1D1v3]	9;1
[As+0h1D2v3]	51;19
[As+0h1D2v5]	8;4
[As+0h1D3v4]	89;84
[As+0h1D3v5]	22;10
[As+0h1D4v5]	276;56
[As+0h1D6v7]	3;0
[As+0h2D0v2]	3;1
[As+0h2D1v3]	56;14
[As+0h2D2v5]	19;7
[As+0h2D3v5]	26;9
[As+0h3D0v3]	13;2
[As+0h3D1v4]	1;1
[As+0h3D1v5]	8;3
[As+0h4D1v5]	1;1
[As+0h5D0v5]	3;1
[As+1h0D0v0]	6;3
[As+1h0D1v1]	38;39
[As+1h0D1v2]	3;0
[As+1h0D1v3]	2;1
[As+1h0D2v2]	10;9
[As+1h0D3v3]	10;9
[As+1h0D3v4]	5;0
[As+1h0D4v4]	940;471
[As+1h0D4v5]	5;0
[As+1h0D5v5]	1;0
[As+1h2D0v2]	3;1
[As+1h3D0v3]	3;1
[As+1h4D0v4]	5;1
[As+2h0D0v0]	3;0
[As+2h0D1v1]	2;0
[As+2h0D2v3]	1;0
[As+2h1D0v1]	1;0
[As+3h0D0v0]	172;104
[As+3h0D1v2]	15;0
[As+3h0D4v4]	3;0
[As+3h2D4v6]	1;0
[As+4h0D0v0]	1;0
[As+4h0D1v1]	1;0
[As+5h0D0v0]	63;16
[As+5h0D4v4]	1;0
[As+5h0D6v6]	6;0
[As+5h4D4v8]	1;0
[As-1h0D0v0]	5;0
[As-1h0D1v1]	1;0
[As-1h0D1v2]	12;0
[As-1h0D2v2]	4;0
[As-1h0D2v4]	1;0
[As-1h0D3v4]	1;0
[As-1h0D4v4]	11;8
[As-1h0D6v6]	359;182
[As-1h1D2v3]	4;4
[As-1h1D3v4]	2;0
[As-1h2D0v2]	1;0
[As-1h2D1v4]	1;0
[As-1h2D2v6]	1;0
[As-1h3D0v3]	3;1
[As-2h0D1v1]	1;0
[As-2h0D5v5]	1;0
[As-2h1D0v1]	1;0
[As-3h0D0v0]	41;0
[As-3h0D4v8]	3;0
[At+0h0D0v0]	31;9
[At+0h0D1v1]	89;40
[At+0h0D2v2]	2;2
[At+0h0D2v3]	1;0
[At+0h0D3v3]	4;4
[At+0h0D6v6]	1;1
[At+0h1D0v1]	6;2
[At+1h0D0v0]	1;0
[At-1h0D0v0]	3;0
[Au+0h0D0v0]	547;900
[Au+0h0D12v12]	3;0
[Au+0h0D13v13]	1;0
[Au+0h0D1v1]	838;230
[Au+0h0D1v2]	75;0
[Au+0h0D1v3]	14;0
[Au+0h0D2v2]	1025;0
[Au+0h0D2v3]	235;36
[Au+0h0D2v5]	2;0
[Au+0h0D3v3]	239;36
[Au+0h0D3v4]	3;0
[Au+0h0D3v6]	2;0
[Au+0h0D4v4]	212;0
[Au+0h0D4v5]	4;0
[Au+0h0D5v5]	24;0
[Au+0h0D6v6]	5;0
[Au+0h0D7v7]	4;0
[Au+0h0D8v8]	1;0
[Au+0h1D0v1]	1;5
[Au+0h1D2v3]	3;0
[Au+0h1D3v4]	1;0
[Au+0h1D4v5]	16;0
[Au+0h2D0v2]	2;0
[Au+0h2D1v3]	2;0
[Au+0h2D2v4]	1;0
[Au+1h0D0v0]	1376;1195
[Au+1h0D1v1]	14;0
[Au+1h0D1v2]	4;0
[Au+1h0D2v2]	157;0
[Au+1h0D2v3]	1;0
[Au+1h0D2v4]	1;0
[Au+1h0D3v3]	14;0
[Au+1h0D4v4]	55;0
[Au+2h0D0v0]	22;0
[Au+2h0D1v1]	50;0
[Au+2h0D2v2]	1;0
[Au+2h0D4v4]	7;0
[Au+2h0D5v5]	1;0
[Au+2h0D7v7]	1;0
[Au+3h0D0v0]	662;482
[Au+3h0D1v1]	2;0
[Au+3h0D2v2]	1;0
[Au+3h0D3v3]	1;0
[Au+3h0D4v4]	37;0
[Au+3h0D5v5]	1;0
[Au+4h0D0v0]	1;0
[Au-1h0D0v0]	3;0
[Au-1h0D1v1]	1;0
[Au-1h0D2v2]	57;9
[Au-1h0D2v4]	3;0
[Au-1h0D4v4]	131;42
[Au-1h0D6v6]	1;0
[Au-2h0D2v2]	48;0
[Au-2h0D2v3]	4;0
[Au-2h0D3v3]	4;0
[Au-2h0D6v6]	1;0
[Au-3h0D2v3]	1;0
[Au-3h0D4v4]	3;0
[Au-3h0D6v6]	1;0
[Au-6h0D2v2]	2;0
[B+0h0D0v0]	2041;1458
[B+0h0D10v10]	12;0
[B+0h0D11v11]	1;0
[B+0h0D12v12]	1;0
[B+0h0D1v1]	19990;14521
[B+0h0D1v2]	752;424
[B+0h0D1v3]	356;54
[B+0h0D2v2]	17646;13240
[B+0h0D2v3]	7046;2682
[B+0h0D2v4]	10;0
[B+0h0D2v5]	1;0
[B+0h0D31v31]	1;0
[B+0h0D36v36]	1;0
[B+0h0D3v3]	218161;102910
[B+0h0D3v4]	216;0
[B+0h0D3v5]	28;0
[B+0h0D3v6]	21;0
[B+0h0D4v4]	5653;0
[B+0h0D4v5]	261;0
[B+0h0D4v6]	16;0
[B+0h0D5v5]	847;0
[B+0h0D5v6]	18;0
[B+0h0D6v6]	247;0
[B+0h0D6v7]	4;0
[B+0h0D7v7]	166;0
[B+0h0D7v8]	1;0
[B+0h0D8v8]	9;0
[B+0h0D8v9]	1;0
[B+0h0D9v9]	3;0
[B+0h12D0v12]	1;0
[B+0h1D0v1]	13;22
[B+0h1D10v11]	1;0
[B+0h1D1v2]	1252;794
[B+0h1D1v3]	155;44
[B+0h1D2v3]	829;355
[B+0h1D2v4]	19;0
[B+0h1D3v4]	260;0
[B+0h1D3v5]	2;0
[B+0h1D4v5]	162;0
[B+0h1D4v6]	1;0
[B+0h1D5v6]	400;0
[B+0h1D6v7]	11;0
[B+0h1D7v8]	1;0
[B+0h200D0v200]	1;0
[B+0h209D0v209]	1;0
[B+0h20D0v20]	1;0
[B+0h246D0v246]	1;0
[B+0h247D0v247]	1;0
[B+0h2D0v2]	16;14
[B+0h2D1v3]	674;357
[B+0h2D1v4]	4;0
[B+0h2D1v5]	2;0
[B+0h2D2v4]	93;0
[B+0h2D3v5]	23;0
[B+0h2D4v6]	12;0
[B+0h3D0v3]	137;43
[B+0h3D1v4]	63;0
[B+0h3D1v5]	25;0
[B+0h3D2v5]	9;0
[B+0h3D3v6]	3;0
[B+0h44D1v45]	1;0
[B+0h4D0v4]	6;0
[B+0h4D1v5]	13;0
[B+0h4D2v6]	1;0
[B+0h50D0v50]	1;0
[B+0h64D1v65]	1;0
[B+0h79D1v80]	1;0
[B+0h8D1v9]	1;0
[B+117h0D0v0]	2;0
[B+1h0D0v0]	9;0
[B+1h0D1v1]	66;0
[B+1h0D1v2]	3;0
[B+1h0D2v2]	47;0
[B+1h0D2v4]	2;0
[B+1h0D3v3]	11;0
[B+1h0D4v4]	209;78
[B+1h0D6v6]	2;0
[B+1h1D0v1]	1;0
[B+1h1D1v2]	6;0
[B+1h1D2v3]	2;0
[B+1h1D3v4]	9;0
[B+1h1D4v6]	1;0
[B+1h1D5v6]	3;0
[B+1h2D0v2]	1;0
[B+1h2D2v4]	24;0
[B+1h3D0v3]	3;1
[B+1h3D1v4]	2;0
[B+1h4D0v4]	3;1
[B+25h0D1v1]	1;0
[B+26h0D1v1]	1;0
[B+2h0D0v0]	4;0
[B+2h0D1v1]	29;0
[B+2h0D2v2]	20;0
[B+2h0D3v3]	5;0
[B+2h0D4v4]	23;0
[B+2h1D0v1]	1;0
[B+38h0D0v0]	1;0
[B+39h0D0v0]	1;0
[B+3h0D0v0]	603;0
[B+3h0D1v1]	11;0
[B+3h0D1v2]	1;0
[B+3h0D2v2]	68;0
[B+3h0D3v3]	12;0
[B+3h0D4v4]	271;0
[B+3h0D5v5]	8;0
[B+3h1D0v1]	1;0
[B+3h3D0v3]	1;0
[B+40h0D0v0]	1;0
[B+41h0D0v0]	1;0
[B+42h0D0v0]	1;0
[B+43h0D0v0]	1;0
[B+44h0D0v0]	1;0
[B+45h0D0v0]	1;0
[B+46h0D0v0]	1;0
[B+47h0D0v0]	1;0
[B+48h0D0v0]	2;0
[B+49h0D0v0]	1;0
[B+4h0D4v4]	1;0
[B+5h0D1v1]	2;0
[B+66h0D0v0]	1;0
[B+94h0D0v0]	1;0
[B+99h0D0v0]	2;0
[B-10h0D0v0]	3;0
[B-10h0D1v1]	7;0
[B-10h0D1v2]	1;0
[B-10h0D2v2]	1;0
[B-10h0D3v3]	1;0
[B-11h0D0v0]	2;0
[B-11h0D1v1]	9;0
[B-11h0D1v2]	2;0
[B-11h0D2v2]	1;0
[B-12h0D0v0]	2;0
[B-12h0D1v1]	5;0
[B-12h0D1v2]	1;0
[B-13h0D0v0]	1;0
[B-13h0D1v1]	4;0
[B-14h0D0v0]	2;0
[B-14h0D1v1]	4;0
[B-15h0D0v0]	1;0
[B-15h0D1v1]	5;0
[B-15h0D1v2]	1;0
[B-16h0D0v0]	1;0
[B-16h0D1v1]	4;0
[B-16h0D1v2]	1;0
[B-17h0D0v0]	1;0
[B-17h0D1v1]	2;0
[B-17h0D1v2]	1;0
[B-18h0D0v0]	1;0
[B-18h0D1v1]	3;0
[B-18h0D1v2]	1;0
[B-19h0D0v0]	1;0
[B-19h0D1v1]	4;0
[B-19h0D1v2]	1;0
[B-1h0D0v0]	572;330
[B-1h0D1v1]	1377;932
[B-1h0D1v2]	25;14
[B-1h0D2v2]	720;548
[B-1h0D2v3]	19;20
[B-1h0D2v4]	27;7
[B-1h0D3v3]	1031;620
[B-1h0D3v4]	356;171
[B-1h0D4v4]	32169;20213
[B-1h0D4v5]	3;0
[B-1h0D5v5]	18;0
[B-1h0D5v6]	3;0
[B-1h0D6v6]	12;0
[B-1h0D7v7]	1;0
[B-1h1D0v1]	3;6
[B-1h1D1v2]	13;18
[B-1h1D1v3]	3;2
[B-1h1D2v3]	8;5
[B-1h1D2v4]	3;3
[B-1h1D3v4]	378;93
[B-1h1D4v5]	5;0
[B-1h1D5v6]	28;0
[B-1h1D6v7]	1;0
[B-1h2D0v2]	4;2
[B-1h2D1v4]	3;1
[B-1h2D2v4]	123;37
[B-1h2D3v5]	1;0
[B-1h3D0v3]	3;1
[B-1h3D1v4]	233;69
[B-1h3D1v5]	1;0
[B-1h4D0v4]	113;30
[B-1h4D1v5]	1;0
[B-1h6D1v7]	1;0
[B-20h0D0v0]	1;0
[B-20h0D1v1]	4;0
[B-20h0D1v2]	1;0
[B-21h0D0v0]	2;0
[B-21h0D1v1]	1;0
[B-21h0D1v2]	1;0
[B-21h1D0v1]	1;0
[B-22h0D0v0]	2;0
[B-22h0D1v1]	3;0
[B-22h0D1v2]	1;0
[B-22h1D0v1]	1;0
[B-23h0D0v0]	2;0
[B-23h0D1v1]	2;0
[B-24h0D0v0]	2;0
[B-24h0D1v1]	1;0
[B-25h0D0v0]	1;0
[B-25h0D1v1]	2;0
[B-26h0D0v0]	1;0
[B-26h0D1v1]	2;0
[B-27h0D0v0]	1;0
[B-27h0D1v1]	6;0
[B-27h1D1v2]	1;0
[B-28h0D0v0]	1;0
[B-28h0D1v1]	6;0
[B-29h0D0v0]	3;0
[B-29h0D1v1]	4;0
[B-2h0D0v0]	4;0
[B-2h0D1v1]	25;0
[B-2h0D1v2]	2;0
[B-2h0D2v2]	7;0
[B-2h0D2v3]	3;0
[B-2h0D3v3]	6;0
[B-2h0D4v4]	26;0
[B-2h0D4v5]	1;0
[B-2h0D5v5]	12;0
[B-2h1D0v1]	1;0
[B-30h0D0v0]	1;0
[B-30h0D1v1]	4;0
[B-31h0D0v0]	3;0
[B-31h0D1v1]	4;0
[B-32h0D0v0]	1;0
[B-32h0D1v1]	4;0
[B-33h0D0v0]	1;0
[B-33h0D1v1]	4;0
[B-34h0D0v0]	1;0
[B-34h0D1v1]	4;0
[B-35h0D0v0]	1;0
[B-35h0D1v1]	4;0
[B-36h0D0v0]	1;0
[B-36h0D1v1]	4;0
[B-37h0D0v0]	1;0
[B-37h0D1v1]	4;0
[B-37h1D0v1]	2;0
[B-38h0D0v0]	1;0
[B-38h0D1v1]	4;0
[B-39h0D0v0]	1;0
[B-39h0D1v1]	4;0
[B-3h0D0v0]	6;0
[B-3h0D1v1]	25;0
[B-3h0D1v2]	6;0
[B-3h0D2v2]	8;0
[B-3h0D6v6]	26;0
[B-40h0D0v0]	1;0
[B-40h0D1v1]	2;0
[B-41h0D0v0]	1;0
[B-41h0D1v1]	2;0
[B-42h0D0v0]	1;0
[B-42h0D1v1]	2;0
[B-43h0D0v0]	1;0
[B-43h0D1v1]	2;0
[B-44h0D0v0]	1;0
[B-44h0D1v1]	2;0
[B-45h0D0v0]	1;0
[B-45h0D1v1]	2;0
[B-46h0D0v0]	1;0
[B-46h0D1v1]	2;0
[B-47h0D0v0]	1;0
[B-47h0D1v1]	2;0
[B-48h0D0v0]	1;0
[B-48h0D1v1]	2;0
[B-49h0D0v0]	1;0
[B-49h0D1v1]	2;0
[B-4h0D0v0]	2;0
[B-4h0D1v1]	19;0
[B-50h0D0v0]	1;0
[B-50h0D1v1]	2;0
[B-51h0D0v0]	1;0
[B-51h0D1v1]	2;0
[B-52h0D0v0]	1;0
[B-52h0D1v1]	2;0
[B-53h0D0v0]	1;0
[B-53h0D1v1]	3;0
[B-54h0D0v0]	1;0
[B-54h0D1v1]	3;0
[B-55h0D0v0]	1;0
[B-55h0D1v1]	3;0
[B-56h0D0v0]	1;0
[B-56h0D1v1]	2;0
[B-56h1D1v2]	1;0
[B-57h0D0v0]	1;0
[B-57h0D1v1]	2;0
[B-58h0D0v0]	1;0
[B-58h0D1v1]	2;0
[B-59h0D0v0]	1;0
[B-59h0D1v1]	2;0
[B-5h0D0v0]	2;0
[B-5h0D1v1]	7;0
[B-60h0D0v0]	1;0
[B-60h0D1v1]	4;0
[B-61h0D0v0]	1;0
[B-61h0D1v1]	2;0
[B-62h0D0v0]	1;0
[B-62h0D1v1]	1;0
[B-63h0D0v0]	1;0
[B-63h0D1v1]	1;0
[B-64h0D0v0]	1;0
[B-64h0D1v1]	2;0
[B-65h0D0v0]	1;0
[B-65h0D1v1]	2;0
[B-66h0D0v0]	1;0
[B-66h0D1v1]	2;0
[B-67h0D0v0]	1;0
[B-67h0D1v1]	2;0
[B-68h0D0v0]	2;0
[B-68h0D1v1]	2;0
[B-69h0D0v0]	1;0
[B-69h0D1v1]	2;0
[B-6h0D0v0]	2;0
[B-6h0D1v1]	8;0
[B-70h0D0v0]	1;0
[B-70h0D1v1]	2;0
[B-71h0D0v0]	2;0
[B-71h0D1v1]	2;0
[B-72h0D0v0]	2;0
[B-72h0D1v1]	4;0
[B-73h0D0v0]	1;0
[B-73h0D1v1]	4;0
[B-74h0D0v0]	1;0
[B-74h0D1v1]	4;0
[B-75h0D0v0]	1;0
[B-75h0D1v1]	4;0
[B-76h0D0v0]	2;0
[B-76h0D1v1]	5;0
[B-77h0D0v0]	2;0
[B-77h0D1v1]	4;0
[B-78h0D0v0]	1;0
[B-78h0D1v1]	4;0
[B-79h0D0v0]	1;0
[B-79h0D1v1]	4;0
[B-7h0D0v0]	3;0
[B-7h0D1v1]	10;0
[B-80h0D0v0]	1;0
[B-80h0D1v1]	4;0
[B-81h0D0v0]	1;0
[B-81h0D1v1]	1;0
[B-82h0D0v0]	1;0
[B-82h0D1v1]	4;0
[B-83h0D0v0]	1;0
[B-83h0D1v1]	4;0
[B-84h0D0v0]	1;0
[B-84h0D1v1]	4;0
[B-85h0D0v0]	1;0
[B-85h0D1v1]	4;0
[B-86h0D0v0]	1;0
[B-86h0D1v1]	4;0
[B-87h0D0v0]	1;0
[B-87h0D1v1]	4;0
[B-88h0D0v0]	1;0
[B-88h0D1v1]	4;0
[B-89h0D0v0]	1;0
[B-89h0D1v1]	4;0
[B-8h0D0v0]	3;0
[B-8h0D1v1]	7;0
[B-8h0D2v2]	1;0
[B-8h0D3v3]	1;0
[B-90h0D0v0]	2;0
[B-90h0D1v1]	4;0
[B-91h0D0v0]	2;0
[B-91h0D1v1]	4;0
[B-92h0D0v0]	2;0
[B-92h0D1v1]	4;0
[B-93h0D0v0]	2;0
[B-93h0D1v1]	4;0
[B-94h0D0v0]	2;0
[B-94h0D1v1]	4;0
[B-95h0D0v0]	2;0
[B-95h0D1v1]	3;0
[B-96h0D0v0]	2;0
[B-96h0D1v1]	3;0
[B-97h0D0v0]	1;0
[B-97h0D1v1]	3;0
[B-98h0D0v0]	1;0
[B-98h0D1v1]	3;0
[B-99h0D0v0]	1;0
[B-99h0D1v1]	3;0
[B-9h0D0v0]	3;0
[B-9h0D1v1]	11;0
[B-9h0D1v2]	1;0
[B-9h0D2v2]	2;0
[B-9h0D3v3]	2;0
[B-9h0D4v4]	2;0
[Ba+0h0D0v0]	423;242
[Ba+0h0D10v10]	11;0
[Ba+0h0D11v11]	3;0
[Ba+0h0D12v12]	1;0
[Ba+0h0D1v1]	117;14
[Ba+0h0D1v2]	62;12
[Ba+0h0D2v2]	388;9
[Ba+0h0D2v6]	1;0
[Ba+0h0D3v3]	4;0
[Ba+0h0D4v4]	24;0
[Ba+0h0D5v5]	2;0
[Ba+0h0D6v18]	1;0
[Ba+0h0D6v6]	6;0
[Ba+0h0D7v7]	1;0
[Ba+0h0D8v8]	8;0
[Ba+0h0D9v9]	14;0
[Ba+0h1D1v2]	9;0
[Ba+0h2D0v2]	5;0
[Ba+1h0D0v0]	1;0
[Ba+1h0D10v10]	2;0
[Ba+1h0D11v11]	1;0
[Ba+1h0D1v1]	12;2
[Ba+1h0D2v2]	1;0
[Ba+1h0D7v7]	1;0
[Ba+1h1D0v1]	1;0
[Ba+2h0D0v0]	3318;1564
[Ba+2h0D10v10]	3;0
[Ba+2h0D1v1]	1;0
[Ba+2h0D4v4]	2;0
[Ba+2h0D8v8]	2;0
[Ba+2h0D9v9]	1;0
[Ba-1h0D3v3]	1;0
[Ba-2h0D4v4]	4;0
[Be+0h0D0v0]	159;75
[Be+0h0D1v1]	42;4
[Be+0h0D1v2]	43;9
[Be+0h0D2v2]	258;2
[Be+0h0D3v3]	14;0
[Be+0h0D4v4]	198;0
[Be+0h0D5v5]	1;0
[Be+0h0D6v6]	14;0
[Be+0h1D0v1]	3;0
[Be+0h1D1v2]	1;0
[Be+0h2D0v2]	4;0
[Be+1h0D0v0]	2;0
[Be+1h0D1v1]	13;0
[Be+1h1D0v1]	1;0
[Be+2h0D0v0]	663;531
[Be+2h0D4v4]	1;0
[Be-1h0D3v3]	17;0
[Be-1h0D4v4]	1;0
[Be-1h1D0v1]	1;0
[Be-2h0D4v4]	5;0
[Be-2h4D0v4]	1;0
[Bh+0h0D0v0]	3;13
[Bh+0h0D1v1]	14;0
[Bh+0h0D2v2]	1;0
[Bi+0h0D0v0]	560;313
[Bi+0h0D10v10]	1;0
[Bi+0h0D1v1]	151;150
[Bi+0h0D1v2]	70;72
[Bi+0h0D2v2]	135;112
[Bi+0h0D2v3]	173;52
[Bi+0h0D2v4]	5;4
[Bi+0h0D3v3]	1281;540
[Bi+0h0D3v4]	3;0
[Bi+0h0D3v5]	36;7
[Bi+0h0D4v4]	90;69
[Bi+0h0D4v5]	24;0
[Bi+0h0D5v5]	407;129
[Bi+0h0D5v6]	1;0
[Bi+0h0D6v6]	27;0
[Bi+0h0D6v7]	2;0
[Bi+0h0D7v7]	9;0
[Bi+0h0D8v8]	8;0
[Bi+0h0D9v9]	1;0
[Bi+0h1D0v1]	13;13
[Bi+0h1D1v2]	3;1
[Bi+0h1D2v3]	10;7
[Bi+0h1D3v4]	4;3
[Bi+0h1D3v5]	1;0
[Bi+0h1D4v5]	12;5
[Bi+0h2D0v2]	3;4
[Bi+0h2D1v3]	21;12
[Bi+0h3D0v3]	15;3
[Bi+0h4D0v4]	0;1
[Bi+0h5D0v5]	3;1
[Bi+1h0D0v0]	1;0
[Bi+1h0D1v2]	20;10
[Bi+1h0D2v2]	47;49
[Bi+1h0D2v3]	1;0
[Bi+1h0D4v4]	80;0
[Bi+1h2D0v2]	6;6
[Bi+1h3D0v3]	1;0
[Bi+1h4D0v4]	1;0
[Bi+2h0D0v0]	15;17
[Bi+2h0D1v1]	42;34
[Bi+2h0D2v2]	1;2
[Bi+2h0D3v3]	52;31
[Bi+2h0D5v5]	6;0
[Bi+2h1D0v1]	1;0
[Bi+2h2D1v3]	9;3
[Bi+3h0D0v0]	1345;619
[Bi+3h0D1v1]	6;0
[Bi+3h0D2v2]	11;0
[Bi+3h0D3v3]	6;0
[Bi+3h0D4v4]	17;0
[Bi+3h0D5v5]	15;0
[Bi+3h0D6v6]	29;0
[Bi+3h0D7v7]	6;0
[Bi+3h0D8v8]	1;0
[Bi+3h1D5v6]	2;0
[Bi+3h1D7v8]	2;0
[Bi+3h2D4v6]	2;0
[Bi+3h3D0v3]	1;0
[Bi+3h6D0v6]	3;0
[Bi+4h0D1v1]	3;0
[Bi+5h0D0v0]	17;0
[Bi-1h0D4v4]	4;4
[Bi-1h0D6v6]	3;0
[Bi-1h1D5v6]	3;0
[Bi-1h3D0v3]	1;0
[Bi-1h4D0v4]	1;1
[Bi-3h0D0v0]	4;0
[Bi-3h0D1v1]	1;0
[Bi-3h0D6v6]	2;0
[Bk+0h0D0v0]	55;22
[Bk+0h0D1v1]	5;0
[Bk+0h0D1v2]	1;0
[Bk+0h0D2v2]	2;0
[Bk+0h0D2v4]	1;0
[Bk+0h0D3v3]	1;1
[Bk+1h0D2v2]	2;0
[Bk+2h0D1v1]	1;0
[Bk+3h0D0v0]	10;0
[Br+0h0D0v0]	46;33
[Br+0h0D1v1]	6868799;2956415
[Br+0h0D1v2]	2;1
[Br+0h0D1v3]	6;0
[Br+0h0D2v2]	30;14
[Br+0h0D2v3]	125;67
[Br+0h0D2v4]	2;0
[Br+0h0D3v3]	208;102
[Br+0h0D3v4]	1;1
[Br+0h0D3v5]	404;150
[Br+0h0D4v5]	22;13
[Br+0h0D4v7]	62;19
[Br+0h0D4v8]	1;0
[Br+0h0D5v5]	36;17
[Br+0h0D5v7]	4;2
[Br+0h0D6v7]	8;0
[Br+0h0D7v7]	1;1
[Br+0h1D0v1]	57612;27319
[Br+0h1D1v3]	59;0
[Br+0h1D2v3]	874;7
[Br+0h1D2v5]	3;0
[Br+0h1D3v5]	35;0
[Br+0h1D3v7]	1;0
[Br+0h1D4v5]	50;0
[Br+0h1D4v7]	8;0
[Br+0h1D5v7]	4;0
[Br+0h1D6v7]	3;0
[Br+0h2D1v3]	4;1
[Br+0h3D0v3]	2;0
[Br+0h3D2v5]	1;0
[Br+1h0D0v0]	2;0
[Br+1h0D1v1]	3;0
[Br+1h0D1v2]	6;0
[Br+1h0D2v2]	83;0
[Br+1h0D2v4]	1;0
[Br+1h0D3v4]	1;0
[Br+1h0D3v6]	1;0
[Br+1h0D4v4]	2;0
[Br+1h0D6v6]	1;0
[Br+1h1D0v1]	2;0
[Br+1h1D1v2]	7;0
[Br+1h2D0v2]	8;0
[Br-1h0D0v0]	92080;42108
[Br-1h0D1v1]	174;5
[Br-1h0D2v2]	215;438
[Br-1h0D2v4]	1;0
[Br-1h0D3v3]	1;0
[Br-1h0D4v4]	32;0
[Br-1h0D4v8]	1;0
[Br-1h0D5v6]	1;0
[Br-1h0D6v6]	2;0
[Br-1h1D0v1]	1;0
[Br-1h1D1v2]	1;3
[Br-1h2D0v2]	0;1
[Br-1h3D0v3]	1;0
[Br-1h3D1v4]	13;0
[Br-2h0D0v0]	5;0
[Br-3h0D0v0]	1;0
[C+0h0D0v0]	2;4
[C+0h0D101v101]	1;0
[C+0h0D104v104]	1;0
[C+0h0D105v105]	1;0
[C+0h0D108v108]	1;0
[C+0h0D109v109]	1;0
[C+0h0D10v10]	193;0
[C+0h0D10v11]	28;0
[C+0h0D10v12]	1896;0
[C+0h0D10v14]	5;0
[C+0h0D10v21]	2;0
[C+0h0D114v114]	1;0
[C+0h0D115v115]	1;0
[C+0h0D116v116]	1;0
[C+0h0D117v117]	1;0
[C+0h0D11v11]	26;0
[C+0h0D11v12]	4;0
[C+0h0D11v13]	3;0
[C+0h0D11v19]	1;0
[C+0h0D120v120]	1;0
[C+0h0D121v121]	1;0
[C+0h0D12v12]	153;0
[C+0h0D12v13]	2;0
[C+0h0D12v14]	89;0
[C+0h0D12v21]	1;0
[C+0h0D13v13]	15;0
[C+0h0D13v14]	3;0
[C+0h0D13v15]	86;0
[C+0h0D14v14]	27;0
[C+0h0D14v15]	1;0
[C+0h0D14v16]	942;0
[C+0h0D14v29]	2;0
[C+0h0D15v15]	3;0
[C+0h0D15v17]	3;0
[C+0h0D16v16]	150;0
[C+0h0D16v17]	2;0
[C+0h0D16v18]	75;0
[C+0h0D17v17]	2;0
[C+0h0D17v19]	7;0
[C+0h0D18v18]	641;0
[C+0h0D18v19]	8;0
[C+0h0D18v20]	1628;0
[C+0h0D19v19]	4;0
[C+0h0D19v21]	4;0
[C+0h0D1v1]	1;1
[C+0h0D1v2]	218;115
[C+0h0D1v3]	459;174
[C+0h0D20v20]	41;0
[C+0h0D20v22]	7;0
[C+0h0D21v21]	1;0
[C+0h0D21v23]	1;0
[C+0h0D22v22]	3;0
[C+0h0D22v23]	1;0
[C+0h0D22v24]	84;0
[C+0h0D23v23]	11;0
[C+0h0D23v25]	4;0
[C+0h0D24v24]	9;0
[C+0h0D24v26]	39;0
[C+0h0D25v25]	2;0
[C+0h0D26v26]	5;0
[C+0h0D26v27]	3;0
[C+0h0D26v28]	32;0
[C+0h0D27v27]	5;0
[C+0h0D27v29]	1;0
[C+0h0D28v28]	4;0
[C+0h0D29v29]	1;0
[C+0h0D2v2]	2985;1573
[C+0h0D2v3]	3879;1345
[C+0h0D2v4]	6229604;2717936
[C+0h0D2v5]	2244;0
[C+0h0D2v6]	749;0
[C+0h0D30v30]	2;0
[C+0h0D31v31]	1;0
[C+0h0D32v32]	2;0
[C+0h0D33v33]	5;0
[C+0h0D34v34]	8;0
[C+0h0D34v35]	1;0
[C+0h0D34v36]	9;0
[C+0h0D35v35]	2;0
[C+0h0D36v36]	2;0
[C+0h0D37v37]	1;0
[C+0h0D38v38]	2;0
[C+0h0D38v40]	9;0
[C+0h0D39v39]	1;0
[C+0h0D3v3]	24066;18135
[C+0h0D3v4]	79199462;34902416
[C+0h0D3v5]	36600;0
[C+0h0D3v6]	458;0
[C+0h0D3v7]	1007;0
[C+0h0D3v8]	16;0
[C+0h0D3v9]	29;0
[C+0h0D40v40]	1;0
[C+0h0D40v42]	3;0
[C+0h0D41v41]	1;0
[C+0h0D41v42]	1;0
[C+0h0D42v42]	1;0
[C+0h0D42v44]	9;0
[C+0h0D43v43]	1;0
[C+0h0D44v44]	1;0
[C+0h0D46v46]	1;0
[C+0h0D47v47]	1;0
[C+0h0D48v48]	1;0
[C+0h0D49v49]	1;0
[C+0h0D4v10]	23;0
[C+0h0D4v11]	15;0
[C+0h0D4v12]	1;0
[C+0h0D4v4]	20093916;10109558
[C+0h0D4v5]	24439;0
[C+0h0D4v6]	4827;0
[C+0h0D4v7]	255;0
[C+0h0D4v8]	103;0
[C+0h0D4v9]	19;0
[C+0h0D50v50]	1;0
[C+0h0D51v51]	2;0
[C+0h0D52v52]	1;0
[C+0h0D53v53]	1;0
[C+0h0D53v55]	1;0
[C+0h0D54v54]	2;0
[C+0h0D55v55]	1;0
[C+0h0D56v56]	1;0
[C+0h0D56v57]	4;0
[C+0h0D5v10]	2;0
[C+0h0D5v11]	7;0
[C+0h0D5v12]	6;0
[C+0h0D5v15]	1;0
[C+0h0D5v5]	9413;0
[C+0h0D5v6]	2101;0
[C+0h0D5v7]	442;0
[C+0h0D5v8]	40;0
[C+0h0D5v9]	20;0
[C+0h0D65v65]	5;0
[C+0h0D69v69]	2;0
[C+0h0D6v10]	19;0
[C+0h0D6v11]	6;0
[C+0h0D6v12]	9;0
[C+0h0D6v13]	6;0
[C+0h0D6v18]	1;0
[C+0h0D6v6]	2657;0
[C+0h0D6v7]	254;0
[C+0h0D6v8]	1984;0
[C+0h0D6v9]	8;0
[C+0h0D7v10]	7;0
[C+0h0D7v11]	4;0
[C+0h0D7v12]	2;0
[C+0h0D7v14]	6;0
[C+0h0D7v15]	1;0
[C+0h0D7v21]	1;0
[C+0h0D7v7]	377;0
[C+0h0D7v8]	44;0
[C+0h0D7v9]	56;0
[C+0h0D80v80]	2;0
[C+0h0D86v86]	1;0
[C+0h0D87v87]	1;0
[C+0h0D8v10]	136;0
[C+0h0D8v11]	3;0
[C+0h0D8v12]	1;0
[C+0h0D8v13]	2;0
[C+0h0D8v14]	1;0
[C+0h0D8v16]	1;0
[C+0h0D8v22]	2;0
[C+0h0D8v24]	1;0
[C+0h0D8v8]	1654;0
[C+0h0D8v9]	18;0
[C+0h0D90v90]	1;0
[C+0h0D99v99]	1;0
[C+0h0D9v10]	7;0
[C+0h0D9v11]	84;0
[C+0h0D9v13]	1;0
[C+0h0D9v14]	7;0
[C+0h0D9v15]	1;0
[C+0h0D9v16]	2;0
[C+0h0D9v25]	2;0
[C+0h0D9v9]	121;0
[C+0h10D0v10]	1;0
[C+0h10D1v11]	2;0
[C+0h115D0v115]	1;0
[C+0h116D0v116]	1;0
[C+0h11D1v12]	2;0
[C+0h12D1v13]	2;0
[C+0h133D0v133]	2;0
[C+0h13D0v13]	1;0
[C+0h13D1v14]	3;0
[C+0h147D0v147]	1;0
[C+0h14D0v14]	3;0
[C+0h14D1v15]	2;0
[C+0h15D0v15]	1;0
[C+0h15D1v18]	1;0
[C+0h162D0v162]	1;0
[C+0h163D0v163]	1;0
[C+0h16D0v16]	1;0
[C+0h16D1v17]	1;0
[C+0h17D1v20]	9;0
[C+0h184D0v184]	2;0
[C+0h18D1v19]	2;0
[C+0h192D0v192]	2;0
[C+0h19D0v19]	3;0
[C+0h19D1v20]	1;0
[C+0h1D10v11]	1;0
[C+0h1D11v12]	2;0
[C+0h1D16v17]	2;0
[C+0h1D19v20]	1;0
[C+0h1D1v2]	12722;10098
[C+0h1D1v3]	818;426
[C+0h1D1v4]	369323;182106
[C+0h1D2v3]	34324;24979
[C+0h1D2v4]	17262928;7365051
[C+0h1D2v5]	189;0
[C+0h1D2v7]	2;0
[C+0h1D3v4]	50784242;27017178
[C+0h1D3v5]	1369;0
[C+0h1D3v6]	73;0
[C+0h1D3v7]	1;0
[C+0h1D4v5]	673;0
[C+0h1D4v6]	58;0
[C+0h1D4v7]	23;0
[C+0h1D4v8]	11;0
[C+0h1D4v9]	1;0
[C+0h1D5v10]	2;0
[C+0h1D5v11]	1;0
[C+0h1D5v6]	425;0
[C+0h1D5v7]	5;0
[C+0h1D5v8]	23;0
[C+0h1D5v9]	2;0
[C+0h1D6v10]	1;0
[C+0h1D6v11]	4;0
[C+0h1D6v7]	35;0
[C+0h1D6v9]	2;0
[C+0h1D7v8]	29;0
[C+0h1D7v9]	1;0
[C+0h1D8v11]	1;0
[C+0h1D8v14]	1;0
[C+0h1D8v9]	2;0
[C+0h1D9v10]	3;0
[C+0h209D0v209]	1;0
[C+0h21D0v21]	1;0
[C+0h21D1v22]	1;0
[C+0h22D0v22]	1;0
[C+0h22D1v23]	1;0
[C+0h231D1v232]	1;0
[C+0h23D0v23]	1;0
[C+0h24D0v24]	1;0
[C+0h24D1v25]	1;0
[C+0h253D1v254]	1;0
[C+0h25D1v26]	1;0
[C+0h26D1v27]	1;0
[C+0h27D0v27]	1;0
[C+0h28D0v28]	1;0
[C+0h2D0v2]	14;4
[C+0h2D1v3]	11667;6262
[C+0h2D1v4]	2905297;1340492
[C+0h2D2v4]	87793746;40825973
[C+0h2D2v5]	121;0
[C+0h2D2v6]	3;0
[C+0h2D3v5]	123;0
[C+0h2D3v6]	14;0
[C+0h2D3v7]	14;0
[C+0h2D4v10]	1;0
[C+0h2D4v6]	35;0
[C+0h2D4v7]	1;0
[C+0h2D4v8]	29;0
[C+0h2D4v9]	1;0
[C+0h2D5v12]	3;0
[C+0h2D5v7]	7;0
[C+0h2D5v9]	1;0
[C+0h2D6v10]	2;0
[C+0h2D6v11]	1;0
[C+0h2D6v12]	1;0
[C+0h2D6v14]	1;0
[C+0h2D6v8]	11;0
[C+0h2D7v14]	1;0
[C+0h2D7v16]	1;0
[C+0h2D8v12]	2;0
[C+0h2D8v14]	2;0
[C+0h32D0v32]	1;0
[C+0h34D0v34]	1;0
[C+0h35D2v37]	1;0
[C+0h36D0v36]	1;0
[C+0h38D0v38]	1;0
[C+0h3D0v3]	45;32
[C+0h3D1v4]	81122248;37326412
[C+0h3D1v5]	9;0
[C+0h3D2v5]	44;0
[C+0h3D2v6]	12;0
[C+0h3D3v6]	7;0
[C+0h3D4v7]	3;0
[C+0h3D5v8]	2;0
[C+0h3D6v13]	6;0
[C+0h3D7v10]	1;0
[C+0h3D7v12]	1;0
[C+0h3D9v12]	1;0
[C+0h40D0v40]	1;0
[C+0h43D0v43]	2;0
[C+0h44D0v44]	1;0
[C+0h45D0v45]	1;0
[C+0h47D0v47]	1;0
[C+0h4D0v4]	4752;3414
[C+0h4D13v21]	2;0
[C+0h4D1v5]	9;0
[C+0h4D1v6]	2;0
[C+0h4D1v7]	1;0
[C+0h4D2v6]	5;0
[C+0h4D3v7]	1;0
[C+0h4D6v14]	1;0
[C+0h4D7v15]	2;0
[C+0h54D0v54]	1;0
[C+0h55D0v55]	1;0
[C+0h58D0v58]	1;0
[C+0h59D0v59]	2;0
[C+0h5D0v5]	3;0
[C+0h5D1v6]	4;0
[C+0h5D1v8]	36;0
[C+0h5D2v7]	2;0
[C+0h61D0v61]	1;0
[C+0h62D0v62]	1;0
[C+0h68D0v68]	2;0
[C+0h69D0v69]	1;0
[C+0h6D0v6]	1;0
[C+0h6D1v7]	6;0
[C+0h6D1v8]	1;0
[C+0h6D1v9]	3;0
[C+0h6D2v8]	1;0
[C+0h6D3v9]	1;0
[C+0h70D0v70]	1;0
[C+0h73D0v73]	1;0
[C+0h7D0v7]	1;0
[C+0h7D1v8]	2;0
[C+0h7D1v9]	1;0
[C+0h80D0v80]	1;0
[C+0h82D0v82]	1;0
[C+0h83D0v83]	3;0
[C+0h86D0v86]	1;0
[C+0h8D0v8]	1;0
[C+0h8D1v9]	1;0
[C+0h99D0v99]	1;0
[C+0h9D0v9]	1;0
[C+0h9D1v10]	2;0
[C+103h0D0v0]	1;0
[C+106h0D0v0]	2;0
[C+112h0D0v0]	1;0
[C+116h0D0v0]	1;0
[C+124h0D0v0]	1;0
[C+12h0D0v0]	1;0
[C+13h0D0v0]	1;0
[C+16h0D2v5]	1;0
[C+16h0D4v9]	1;0
[C+1h0D10v10]	2;0
[C+1h0D1v1]	11;2
[C+1h0D1v2]	6;6
[C+1h0D1v3]	646;80
[C+1h0D2v2]	55;13
[C+1h0D2v3]	1275;562
[C+1h0D2v4]	198;0
[C+1h0D2v6]	1;0
[C+1h0D3v3]	5324;1325
[C+1h0D3v4]	6598;0
[C+1h0D3v5]	35;0
[C+1h0D3v6]	5;0
[C+1h0D4v4]	507;0
[C+1h0D4v5]	16;0
[C+1h0D4v6]	4;0
[C+1h0D5v5]	18;0
[C+1h0D5v6]	4;0
[C+1h0D6v6]	17;0
[C+1h1D0v1]	2;0
[C+1h1D1v2]	17;0
[C+1h1D1v3]	173;118
[C+1h1D2v3]	4299;664
[C+1h1D2v4]	26;0
[C+1h1D3v4]	83;0
[C+1h2D0v2]	1;0
[C+1h2D1v3]	9309;1224
[C+1h2D2v4]	1;0
[C+1h2D2v5]	9;0
[C+1h2D3v5]	3;0
[C+1h3D0v3]	21;140
[C+1h3D2v5]	1;0
[C+1h4D0v4]	1;0
[C+24h0D0v0]	2;0
[C+26h0D1v1]	1;0
[C+291h0D1v1]	1;0
[C+2h0D1v2]	17;0
[C+2h0D2v2]	121;0
[C+2h0D2v3]	3;0
[C+2h0D3v3]	24;0
[C+2h0D3v4]	28;0
[C+2h0D4v4]	36;0
[C+2h0D5v5]	14;0
[C+2h0D6v6]	8;0
[C+2h0D7v7]	2;0
[C+2h1D1v2]	18;0
[C+2h1D2v3]	2;0
[C+2h2D0v2]	5;0
[C+3h0D1v1]	3;0
[C+3h0D3v3]	9;0
[C+3h0D4v4]	3;0
[C+3h0D6v6]	1;0
[C+3h1D0v1]	5;0
[C+49h0D0v0]	1;0
[C+4h0D0v0]	11;0
[C+4h0D1v1]	2;0
[C+4h0D2v2]	1;0
[C+4h0D4v4]	5;0
[C+52h0D0v0]	1;0
[C+56h0D0v0]	2;0
[C+68h0D0v0]	1;0
[C+6h0D3v4]	1;0
[C+6h0D3v7]	1;0
[C+6h0D3v8]	1;0
[C+74h0D0v0]	1;0
[C+78h0D0v0]	1;0
[C+7h0D0v0]	1;0
[C+7h0D2v3]	2;0
[C+7h0D3v4]	1;0
[C+7h0D3v7]	1;0
[C+7h0D3v8]	3;0
[C+83h0D2v3]	1;0
[C+86h0D0v0]	1;0
[C+89h0D3v3]	1;0
[C+8h0D3v3]	1;0
[C+96h0D0v0]	1;0
[C+96h0D3v4]	1;0
[C-10h0D0v0]	1;0
[C-10h0D1v1]	11;0
[C-10h0D1v2]	1;0
[C-10h0D1v3]	2;0
[C-10h0D2v2]	1;0
[C-10h0D4v6]	1;0
[C-10h1D0v1]	1;0
[C-11h0D0v0]	1;0
[C-11h0D1v1]	8;0
[C-11h0D1v2]	1;0
[C-11h0D1v3]	3;0
[C-11h1D0v1]	2;0
[C-12h0D0v0]	3;0
[C-12h0D1v1]	6;0
[C-12h1D0v1]	2;0
[C-13h0D0v0]	4;0
[C-13h0D1v1]	8;0
[C-13h1D0v1]	3;0
[C-14h0D0v0]	2;0
[C-14h0D1v1]	7;0
[C-14h0D1v2]	4;0
[C-14h1D0v1]	2;0
[C-15h0D0v0]	1;0
[C-15h0D1v1]	7;0
[C-15h0D1v2]	1;0
[C-15h0D1v3]	2;0
[C-15h1D0v1]	2;0
[C-16h0D0v0]	1;0
[C-16h0D1v1]	6;0
[C-16h0D1v2]	1;0
[C-16h0D1v3]	2;0
[C-16h1D0v1]	1;0
[C-17h0D0v0]	1;0
[C-17h0D1v1]	5;0
[C-17h0D1v2]	1;0
[C-17h0D1v3]	3;0
[C-17h1D0v1]	1;0
[C-18h0D0v0]	1;0
[C-18h0D1v1]	4;0
[C-18h0D1v2]	1;0
[C-18h0D1v3]	3;0
[C-18h1D0v1]	2;0
[C-19h0D0v0]	1;0
[C-19h0D1v1]	4;0
[C-19h0D1v3]	3;0
[C-19h1D0v1]	2;0
[C-1h0D1v1]	13;8
[C-1h0D1v2]	2;307
[C-1h0D1v3]	103671;70044
[C-1h0D2v2]	21;214
[C-1h0D2v3]	4640;15340
[C-1h0D2v5]	9;0
[C-1h0D2v6]	27;0
[C-1h0D3v3]	7501;5954
[C-1h0D3v5]	12;0
[C-1h0D3v6]	2;0
[C-1h0D3v7]	3;0
[C-1h0D4v5]	20;0
[C-1h0D5v5]	38;0
[C-1h0D5v6]	12;0
[C-1h0D5v7]	2;0
[C-1h0D6v6]	11;0
[C-1h0D6v7]	1;0
[C-1h0D6v8]	1;0
[C-1h0D7v7]	1;0
[C-1h1D0v1]	2;39
[C-1h1D1v2]	27;44
[C-1h1D1v3]	1398;3647
[C-1h1D2v3]	8869;14583
[C-1h1D2v5]	314;0
[C-1h1D3v5]	817;0
[C-1h1D4v5]	666;0
[C-1h2D0v2]	1;15
[C-1h2D1v3]	28194;28052
[C-1h2D1v5]	1;0
[C-1h2D2v5]	22;0
[C-1h2D3v5]	166;0
[C-1h3D0v3]	2294;13968
[C-1h3D1v5]	1;0
[C-1h3D2v5]	31;0
[C-1h4D0v4]	1;0
[C-1h4D1v5]	27;0
[C-20h0D0v0]	1;0
[C-20h0D1v1]	4;0
[C-20h0D1v3]	3;0
[C-20h1D0v1]	2;0
[C-21h0D0v0]	1;0
[C-21h0D1v1]	4;0
[C-21h0D1v3]	3;0
[C-21h1D0v1]	2;0
[C-22h0D0v0]	1;0
[C-22h0D1v1]	5;0
[C-22h0D1v3]	3;0
[C-22h1D0v1]	2;0
[C-23h0D0v0]	1;0
[C-23h0D1v1]	4;0
[C-23h0D1v3]	3;0
[C-23h1D0v1]	1;0
[C-24h0D0v0]	1;0
[C-24h0D1v1]	3;0
[C-24h0D1v3]	3;0
[C-24h1D0v1]	2;0
[C-25h0D0v0]	1;0
[C-25h0D1v1]	5;0
[C-25h0D1v3]	2;0
[C-25h1D0v1]	2;0
[C-26h0D0v0]	1;0
[C-26h0D1v1]	4;0
[C-26h0D1v2]	1;0
[C-26h0D1v3]	1;0
[C-26h1D0v1]	2;0
[C-27h0D0v0]	1;0
[C-27h0D1v1]	5;0
[C-27h0D1v3]	3;0
[C-27h1D0v1]	2;0
[C-28h0D0v0]	1;0
[C-28h0D1v1]	2;0
[C-28h0D1v3]	2;0
[C-28h1D0v1]	2;0
[C-29h0D0v0]	1;0
[C-29h0D1v1]	4;0
[C-29h0D1v3]	2;0
[C-29h1D0v1]	2;0
[C-2h0D0v0]	2;0
[C-2h0D1v1]	1;0
[C-2h0D1v2]	8;0
[C-2h0D1v3]	10;0
[C-2h0D2v2]	63;0
[C-2h0D2v3]	9;0
[C-2h0D3v3]	163;0
[C-2h0D3v4]	45;0
[C-2h0D4v4]	186;0
[C-2h0D4v6]	1;0
[C-2h0D5v5]	21;0
[C-2h0D5v6]	4;0
[C-2h0D5v8]	1;0
[C-2h0D6v6]	36;0
[C-2h1D1v2]	41;0
[C-2h1D2v3]	2;0
[C-2h1D3v4]	1;0
[C-2h2D0v2]	5;0
[C-30h0D0v0]	1;0
[C-30h0D1v1]	2;0
[C-30h0D1v2]	2;0
[C-30h1D0v1]	2;0
[C-31h0D0v0]	1;0
[C-31h0D1v1]	2;0
[C-31h1D0v1]	2;0
[C-32h0D0v0]	1;0
[C-32h0D1v1]	4;0
[C-32h0D1v2]	2;0
[C-32h1D0v1]	2;0
[C-33h0D0v0]	1;0
[C-33h0D1v1]	3;0
[C-33h0D1v3]	3;0
[C-33h1D0v1]	3;0
[C-33h1D1v2]	1;0
[C-34h0D0v0]	1;0
[C-34h0D1v1]	2;0
[C-34h0D1v3]	2;0
[C-34h1D0v1]	2;0
[C-35h0D0v0]	2;0
[C-35h0D1v1]	3;0
[C-35h0D1v3]	2;0
[C-35h1D0v1]	2;0
[C-36h0D0v0]	1;0
[C-36h0D1v1]	2;0
[C-36h0D1v3]	1;0
[C-36h1D0v1]	2;0
[C-37h0D0v0]	1;0
[C-37h0D1v1]	3;0
[C-37h0D1v3]	1;0
[C-37h1D0v1]	2;0
[C-38h0D0v0]	1;0
[C-38h0D1v1]	3;0
[C-38h0D1v3]	1;0
[C-38h1D0v1]	2;0
[C-39h0D0v0]	1;0
[C-39h0D1v1]	1;0
[C-39h0D1v3]	1;0
[C-39h1D0v1]	2;0
[C-3h0D0v0]	1;0
[C-3h0D1v1]	22;0
[C-3h0D1v3]	4;0
[C-3h0D3v3]	8;0
[C-3h0D3v4]	1;0
[C-3h0D4v4]	6;0
[C-3h0D5v5]	5;0
[C-3h0D6v6]	20;0
[C-3h1D0v1]	2;0
[C-40h0D0v0]	1;0
[C-40h0D1v1]	2;0
[C-40h0D1v3]	1;0
[C-40h1D0v1]	2;0
[C-41h0D0v0]	1;0
[C-41h0D1v1]	1;0
[C-41h0D1v3]	1;0
[C-41h1D0v1]	2;0
[C-42h0D0v0]	1;0
[C-42h0D1v1]	2;0
[C-42h0D1v3]	1;0
[C-42h1D0v1]	2;0
[C-43h0D0v0]	1;0
[C-43h0D1v1]	2;0
[C-43h0D1v3]	1;0
[C-43h1D0v1]	2;0
[C-44h0D0v0]	1;0
[C-44h0D1v1]	1;0
[C-44h0D1v3]	1;0
[C-44h1D0v1]	2;0
[C-45h0D0v0]	1;0
[C-45h0D1v3]	1;0
[C-45h1D0v1]	2;0
[C-46h0D0v0]	1;0
[C-46h0D1v1]	1;0
[C-46h0D1v3]	1;0
[C-46h1D0v1]	2;0
[C-47h0D0v0]	1;0
[C-47h0D1v1]	1;0
[C-47h0D1v3]	1;0
[C-47h1D0v1]	2;0
[C-48h0D0v0]	1;0
[C-48h0D1v1]	1;0
[C-48h0D1v3]	1;0
[C-48h1D0v1]	2;0
[C-49h0D0v0]	1;0
[C-49h0D1v1]	1;0
[C-49h1D0v1]	2;0
[C-4h0D0v0]	15;0
[C-4h0D1v1]	7;0
[C-4h0D2v3]	1;0
[C-4h0D3v3]	2;0
[C-4h0D4v4]	28;0
[C-4h0D6v6]	6;0
[C-4h1D0v1]	1;0
[C-50h0D0v0]	1;0
[C-50h0D1v1]	1;0
[C-50h0D1v2]	2;0
[C-50h1D0v1]	2;0
[C-51h0D0v0]	1;0
[C-51h0D1v1]	1;0
[C-51h1D0v1]	2;0
[C-52h0D0v0]	1;0
[C-52h0D1v1]	1;0
[C-52h1D0v1]	2;0
[C-53h0D0v0]	1;0
[C-53h0D1v1]	1;0
[C-53h1D0v1]	2;0
[C-54h0D0v0]	1;0
[C-54h0D1v1]	1;0
[C-54h1D0v1]	2;0
[C-55h0D0v0]	1;0
[C-55h0D1v1]	1;0
[C-55h1D0v1]	2;0
[C-56h0D0v0]	1;0
[C-56h0D1v1]	2;0
[C-57h0D0v0]	1;0
[C-57h0D1v1]	2;0
[C-58h0D0v0]	1;0
[C-58h0D1v1]	2;0
[C-59h0D0v0]	1;0
[C-59h0D1v1]	2;0
[C-5h0D0v0]	2;0
[C-5h0D1v1]	15;0
[C-5h0D3v3]	1;0
[C-5h0D6v6]	3;0
[C-5h1D0v1]	1;0
[C-60h0D0v0]	1;0
[C-60h0D1v1]	2;0
[C-61h0D0v0]	1;0
[C-61h0D1v1]	2;0
[C-61h1D0v1]	2;0
[C-62h0D0v0]	1;0
[C-62h0D1v1]	1;0
[C-62h0D1v3]	1;0
[C-62h1D0v1]	2;0
[C-63h0D0v0]	1;0
[C-63h0D1v1]	2;0
[C-63h1D0v1]	2;0
[C-64h0D0v0]	1;0
[C-64h0D1v1]	1;0
[C-64h1D0v1]	2;0
[C-65h0D0v0]	1;0
[C-65h0D1v1]	1;0
[C-65h1D0v1]	2;0
[C-66h0D0v0]	1;0
[C-66h0D1v1]	1;0
[C-66h0D1v2]	1;0
[C-66h1D0v1]	2;0
[C-67h0D0v0]	1;0
[C-67h0D1v1]	1;0
[C-67h1D0v1]	2;0
[C-68h0D0v0]	1;0
[C-68h0D1v1]	1;0
[C-68h1D0v1]	2;0
[C-69h0D0v0]	1;0
[C-69h0D1v1]	1;0
[C-69h1D0v1]	2;0
[C-6h0D0v0]	3;0
[C-6h0D1v1]	13;0
[C-6h0D1v2]	5;0
[C-6h0D6v6]	1;0
[C-6h1D0v1]	1;0
[C-6h1D1v2]	1;0
[C-70h0D0v0]	1;0
[C-70h0D1v1]	2;0
[C-71h0D0v0]	1;0
[C-71h0D1v1]	1;0
[C-71h0D1v2]	2;0
[C-72h0D0v0]	1;0
[C-72h0D1v1]	2;0
[C-73h0D0v0]	1;0
[C-73h0D1v1]	1;0
[C-74h0D0v0]	1;0
[C-74h0D1v1]	1;0
[C-74h1D0v1]	2;0
[C-75h0D0v0]	1;0
[C-75h0D1v1]	1;0
[C-75h1D0v1]	2;0
[C-76h0D0v0]	1;0
[C-76h1D0v1]	2;0
[C-77h0D0v0]	1;0
[C-77h1D0v1]	2;0
[C-78h0D0v0]	1;0
[C-78h1D0v1]	2;0
[C-79h0D0v0]	2;0
[C-79h0D1v1]	1;0
[C-79h1D0v1]	2;0
[C-7h0D0v0]	1;0
[C-7h0D1v1]	8;0
[C-7h0D1v3]	2;0
[C-7h1D0v1]	1;0
[C-80h0D0v0]	1;0
[C-80h1D0v1]	2;0
[C-81h0D0v0]	1;0
[C-81h0D1v1]	1;0
[C-81h1D0v1]	1;0
[C-82h0D0v0]	1;0
[C-82h1D0v1]	2;0
[C-83h0D0v0]	1;0
[C-83h0D1v1]	1;0
[C-83h1D0v1]	2;0
[C-84h0D0v0]	1;0
[C-84h0D1v1]	1;0
[C-84h1D0v1]	2;0
[C-85h0D0v0]	1;0
[C-85h0D1v1]	1;0
[C-85h1D0v1]	2;0
[C-86h0D0v0]	1;0
[C-86h0D1v1]	1;0
[C-86h1D0v1]	2;0
[C-87h0D0v0]	1;0
[C-87h0D1v1]	1;0
[C-88h0D0v0]	1;0
[C-88h0D1v1]	1;0
[C-89h0D0v0]	1;0
[C-89h0D1v1]	1;0
[C-8h0D0v0]	1;0
[C-8h0D1v1]	7;0
[C-8h0D1v2]	2;0
[C-8h0D1v3]	1;0
[C-8h0D2v4]	1;0
[C-8h1D0v1]	1;0
[C-90h0D0v0]	1;0
[C-90h0D1v1]	1;0
[C-91h0D0v0]	1;0
[C-91h0D1v1]	1;0
[C-92h0D0v0]	1;0
[C-92h0D1v1]	1;0
[C-93h0D0v0]	1;0
[C-93h0D1v1]	2;0
[C-94h0D0v0]	2;0
[C-94h0D1v1]	1;0
[C-95h0D0v0]	1;0
[C-95h0D1v1]	1;0
[C-96h0D0v0]	1;0
[C-96h0D1v1]	2;0
[C-97h0D0v0]	1;0
[C-97h0D1v1]	1;0
[C-98h0D0v0]	1;0
[C-98h0D1v1]	1;0
[C-99h0D0v0]	1;0
[C-99h0D1v1]	1;0
[C-9h0D0v0]	2;0
[C-9h0D1v1]	7;0
[C-9h0D1v3]	3;0
[C-9h0D2v4]	2;0
[C-9h1D0v1]	2;0
[Ca+0h0D0v0]	1621;1298
[Ca+0h0D11v11]	1;0
[Ca+0h0D12v12]	1;0
[Ca+0h0D1v1]	105;8
[Ca+0h0D1v2]	121;23
[Ca+0h0D2v2]	939;8
[Ca+0h0D2v3]	15;0
[Ca+0h0D2v4]	1;0
[Ca+0h0D2v6]	2;0
[Ca+0h0D3v3]	46;0
[Ca+0h0D3v4]	19;0
[Ca+0h0D4v4]	60;0
[Ca+0h0D4v7]	8;0
[Ca+0h0D5v5]	2;0
[Ca+0h0D6v18]	2;0
[Ca+0h0D6v6]	24;0
[Ca+0h0D7v7]	3;0
[Ca+0h0D8v8]	9;0
[Ca+0h0D9v9]	1;0
[Ca+0h1D0v1]	1;0
[Ca+0h1D1v2]	10;0
[Ca+0h1D3v4]	6;0
[Ca+0h2D0v2]	9;0
[Ca+1h0D0v0]	23;0
[Ca+1h0D1v1]	49;4
[Ca+1h0D8v8]	2;0
[Ca+1h1D0v1]	1;0
[Ca+2h0D0v0]	18289;5663
[Ca+2h0D1v1]	3;0
[Ca+2h0D2v2]	7;0
[Ca+2h0D3v3]	1;0
[Ca+2h0D4v4]	4;0
[Ca+2h0D5v5]	2;0
[Ca+2h0D6v6]	10;0
[Ca+2h0D7v7]	7;0
[Ca+2h0D8v8]	3;0
[Ca+2h0D9v9]	1;0
[Ca+3h0D0v0]	1;0
[Ca+4h0D0v0]	1;0
[Ca-1h0D0v0]	6;0
[Ca-1h0D1v1]	1;0
[Ca-1h0D3v3]	1;0
[Ca-1h0D6v6]	1;0
[Ca-2h0D0v0]	3;0
[Cd+0h0D0v0]	674;528
[Cd+0h0D1v1]	100;0
[Cd+0h0D1v2]	98;27
[Cd+0h0D2v2]	532;75
[Cd+0h0D2v3]	5;0
[Cd+0h0D3v3]	17;0
[Cd+0h0D3v4]	12;0
[Cd+0h0D4v4]	116;0
[Cd+0h0D4v6]	1;0
[Cd+0h0D5v5]	24;0
[Cd+0h0D6v6]	103;0
[Cd+0h0D7v7]	33;0
[Cd+0h0D8v8]	11;0
[Cd+1h0D0v0]	5;0
[Cd+1h0D1v1]	23;0
[Cd+1h0D5v5]	1;0
[Cd+1h0D6v6]	7;0
[Cd+1h0D7v7]	1;0
[Cd+2h0D0v0]	2397;985
[Cd+2h0D1v1]	8;0
[Cd+2h0D2v2]	3;0
[Cd+2h0D3v3]	5;0
[Cd+2h0D4v4]	22;0
[Cd+2h0D5v5]	3;0
[Cd+2h0D6v6]	22;0
[Cd+4h0D0v0]	2;0
[Cd-1h0D1v1]	2;0
[Cd-1h0D2v2]	1;0
[Cd-1h0D6v6]	4;0
[Cd-2h0D4v4]	21;7
[Ce+0h0D0v0]	330;274
[Ce+0h0D10v10]	3;0
[Ce+0h0D11v11]	1;0
[Ce+0h0D12v12]	1;0
[Ce+0h0D16v16]	1;0
[Ce+0h0D1v1]	47;0
[Ce+0h0D1v2]	9;0
[Ce+0h0D1v3]	18;3
[Ce+0h0D2v2]	36;0
[Ce+0h0D2v3]	6;1
[Ce+0h0D2v4]	58;9
[Ce+0h0D2v6]	1;0
[Ce+0h0D3v3]	248;24
[Ce+0h0D3v6]	1;0
[Ce+0h0D4v4]	49;4
[Ce+0h0D4v7]	1;0
[Ce+0h0D5v5]	2;0
[Ce+0h0D6v18]	2;0
[Ce+0h0D6v6]	15;0
[Ce+0h0D7v7]	3;0
[Ce+0h0D8v8]	20;0
[Ce+0h0D9v9]	6;0
[Ce+0h3D0v3]	3;1
[Ce+1h0D0v0]	6;0
[Ce+1h0D10v10]	1;0
[Ce+1h0D2v2]	2;0
[Ce+1h0D3v3]	1;0
[Ce+1h0D6v6]	1;0
[Ce+1h0D7v7]	1;0
[Ce+1h0D9v9]	2;0
[Ce+2h0D0v0]	5;0
[Ce+2h0D1v1]	14;0
[Ce+2h0D2v2]	1;0
[Ce+2h0D6v6]	2;0
[Ce+3h0D0v0]	843;428
[Ce+3h0D10v10]	1;0
[Ce+3h0D1v1]	1;0
[Ce+3h0D3v3]	1;0
[Ce+3h0D4v4]	6;0
[Ce+3h0D6v6]	16;0
[Ce+3h0D8v8]	1;0
[Ce+3h0D9v9]	1;0
[Ce+4h0D0v0]	278;123
[Ce+4h0D6v6]	4;0
[Ce+5h0D0v0]	1;0
[Ce+6h0D0v0]	1;0
[Ce-1h0D0v0]	1;0
[Ce-1h0D8v8]	1;0
[Ce-2h0D12v12]	1;0
[Ce-2h0D6v6]	2;0
[Ce-2h0D8v8]	1;0
[Cf+0h0D0v0]	100;45
[Cf+0h0D1v1]	18;0
[Cf+0h0D1v2]	1;0
[Cf+0h0D2v2]	13;0
[Cf+0h0D2v4]	1;0
[Cf+0h0D3v3]	4;0
[Cf+0h0D5v6]	1;0
[Cf+2h0D0v0]	1;0
[Cf+2h0D1v1]	2;0
[Cf+3h0D0v0]	5;0
[Cl+0h0D0v0]	57;31
[Cl+0h0D13v13]	2;0
[Cl+0h0D16v16]	1;0
[Cl+0h0D1v1]	20115084;8504520
[Cl+0h0D1v2]	5;1
[Cl+0h0D1v3]	18;0
[Cl+0h0D2v2]	124;54
[Cl+0h0D2v3]	755;400
[Cl+0h0D2v4]	4;0
[Cl+0h0D3v3]	697;407
[Cl+0h0D3v4]	3;2
[Cl+0h0D3v5]	1185;600
[Cl+0h0D3v6]	5;1
[Cl+0h0D4v4]	2;2
[Cl+0h0D4v5]	1276;721
[Cl+0h0D4v6]	2;0
[Cl+0h0D4v7]	20447;8651
[Cl+0h0D4v8]	1;0
[Cl+0h0D5v5]	51;17
[Cl+0h0D5v7]	80;0
[Cl+0h0D5v8]	2;0
[Cl+0h0D5v9]	2;0
[Cl+0h0D64v64]	1;0
[Cl+0h0D6v7]	23;0
[Cl+0h0D6v8]	3;0
[Cl+0h0D7v7]	1;1
[Cl+0h0D7v9]	2;0
[Cl+0h0D8v8]	3;0
[Cl+0h1D0v1]	885672;441362
[Cl+0h1D1v2]	3;0
[Cl+0h1D1v3]	625;0
[Cl+0h1D2v3]	3854;32
[Cl+0h1D2v5]	24;0
[Cl+0h1D3v5]	337;0
[Cl+0h1D3v7]	7;0
[Cl+0h1D4v5]	97;4
[Cl+0h1D4v7]	97;0
[Cl+0h1D5v7]	37;0
[Cl+0h1D6v7]	16;0
[Cl+0h2D1v3]	14;1
[Cl+0h2D4v7]	1;0
[Cl+0h3D0v3]	2;1
[Cl+0h3D2v5]	1;2
[Cl+0h4D1v5]	1;0
[Cl+1h0D0v0]	1;1
[Cl+1h0D1v1]	3;3
[Cl+1h0D1v2]	4;0
[Cl+1h0D2v2]	38;14
[Cl+1h0D2v4]	4;0
[Cl+1h0D3v4]	1;0
[Cl+1h0D3v6]	1;0
[Cl+1h0D4v4]	2;0
[Cl+1h0D4v6]	6;0
[Cl+1h0D6v6]	1;0
[Cl+1h1D1v2]	298;200
[Cl+1h2D0v2]	56;162
[Cl+2h2D1v3]	1;1
[Cl+3h0D4v4]	5;2
[Cl+5h2D0v2]	1;0
[Cl-1h0D0v0]	210881;97847
[Cl-1h0D1v1]	1854;25
[Cl-1h0D1v2]	32;0
[Cl-1h0D2v2]	283;1822
[Cl-1h0D2v4]	2;0
[Cl-1h0D3v3]	8;0
[Cl-1h0D3v6]	1;0
[Cl-1h0D4v4]	23;2
[Cl-1h0D4v7]	2;0
[Cl-1h0D4v8]	284;0
[Cl-1h0D5v6]	1;0
[Cl-1h1D0v1]	5;0
[Cl-1h1D1v2]	250;4
[Cl-2h0D0v0]	3;0
[Cl-2h0D3v3]	1;0
[Cm+0h0D0v0]	117;91
[Cm+0h0D1v1]	71;0
[Cm+0h0D1v2]	3;0
[Cm+0h0D2v2]	33;0
[Cm+0h0D2v3]	4;0
[Cm+0h0D2v4]	1;0
[Cm+0h0D3v3]	4;1
[Cm+0h0D3v4]	5;0
[Cm+0h0D4v4]	2;0
[Cm+0h0D4v5]	4;0
[Cm+0h0D6v7]	4;0
[Cm+0h0D7v8]	2;0
[Cm+0h0D8v9]	1;0
[Cm+0h1D3v4]	1;0
[Cm+2h0D1v1]	6;0
[Cm+3h0D0v0]	16;0
[Cm+3h0D9v9]	1;0
[Cm-1h0D0v0]	1;0
[Co+0h0D0v0]	6102;6022
[Co+0h0D10v10]	98;0
[Co+0h0D11v11]	15;0
[Co+0h0D12v12]	4;0
[Co+0h0D13v13]	1;0
[Co+0h0D19v19]	2;0
[Co+0h0D1v1]	466;2
[Co+0h0D1v2]	150;86
[Co+0h0D1v3]	17;7
[Co+0h0D21v21]	1;0
[Co+0h0D2v2]	2282;370
[Co+0h0D2v3]	71;19
[Co+0h0D2v4]	16;0
[Co+0h0D2v6]	1;0
[Co+0h0D3v3]	575;81
[Co+0h0D3v4]	3;0
[Co+0h0D3v5]	4;0
[Co+0h0D3v9]	1;0
[Co+0h0D4v4]	1377;0
[Co+0h0D4v5]	8;0
[Co+0h0D4v6]	7;0
[Co+0h0D5v5]	598;0
[Co+0h0D5v6]	1;0
[Co+0h0D5v7]	2;0
[Co+0h0D5v9]	1;0
[Co+0h0D6v6]	1802;0
[Co+0h0D6v7]	16;0
[Co+0h0D7v7]	166;0
[Co+0h0D7v8]	1;0
[Co+0h0D8v8]	82;0
[Co+0h0D8v9]	1;0
[Co+0h0D9v9]	238;0
[Co+0h1D0v1]	4;0
[truncated: 6,166 more rows]
