# Supplementary material for: PubChem atom environments
Source: J Cheminform. 2015 Aug 19;7:41. doi: 10.1186/s13321-015-0076-4 (PMC4540750; doi:10.1186/s13321-015-0076-4)
Supplement: Additional file 4: — PubChem atom environments. This file contains all atom environments generated in this study for PubChem Substance and PubChem Compound in SMARTS format. Each SMARTS string is followed by a semicolon-separated incidence vector that specifies in how many records in which repository and with what radius the respective fragment was generated. As each, PubChem Substance and Compound, were fragmented with three radii in total (r = 1,2,3), the vector contains six values. Association between position in the vector, PubChem Substance/Compound, and atom environment radius is as follows: position 1) Substance r = 1; position 2) Substance r = 2; position 3) Substance r = 3; position 4) Compound r = 1; position 5) Compound r = 2; position 6) Compound r = 3. File is sorted by lexicographical order of SMARTS strings. [file 13321_2015_76_MOESM4_ESM.txt]

Due to size limitations, Additional File 4 is located at:

ftp://ftp.ncbi.nlm.nih.gov/pubchem/publications/supplementary_materials/PubChem_Atom_Environments_Additional_File_4.txt.bz2
